# Supplementary material for: Decoding the lipid-migraine link: a genetic and lipidomic investigation of migraine subtypes
Source: J Oral Facial Pain Headache. 2026 May 12;40(3):156–66. doi: 10.22514/jofph.2026.031 (PMC13223921; doi:10.22514/jofph.2026.031)
Supplement: Supplementary file 2 [file Supplementary-Tables.xlsx]

## Sheet: Supplementary Table 1
Supplementary Table 1. Robustness of MR study.
		F	Steiger test
Exposure	Outcome	F-value	p-value
Diacylglycerol (18:1_18:2)	Migraine	31.1582	8.05535858317494 × 10⁻¹⁶³
Phosphatidylcholine (16:0_16:0)	Migraine	30.6086	2.65642599996535 × 10⁻¹²⁴
Phosphatidylcholine (O-18:1_16:0)	Migraine	25.8013	2.87241509250825 × 10⁻¹⁵⁶
Phosphatidylcholine (O-18:1_20:3)	Migraine	42.1212	6.26649958076051 × 10⁻⁹⁸
Sphingomyelin (d36:1)	Migraine	34.5969	2.87241509250825 × 10⁻¹⁵⁶
Sphingomyelin (d38:1)	Migraine	43.12	5.7704371781897 × 10⁻²⁷³
Triacylglycerol (48:1)	Migraine	26.3454	1.16864946671439 × 10⁻⁵⁴
Triacylglycerol (48:2)	Migraine	26.7602	6.56442758469099 × 10⁻⁷⁸
Triacylglycerol (51:3)	Migraine	33.5097	1.81601594280163 × 10⁻¹¹⁴
Triacylglycerol (52:4)	Migraine	38.3392	4.46733413084465 × 10⁻¹²³
Triacylglycerol (53:2)	Migraine	32.1828	1.2815410978838 × 10⁻⁸⁷
Triacylglycerol (53:3)	Migraine	34.2142	1.25742623890311 × 10⁻¹³⁸
Triacylglycerol (54:4)	Migraine	34.3301	1.95154318921702 × 10⁻¹⁴⁸
Triacylglycerol (54:5)	Migraine	33.3666	4.18247139889152 × 10⁻¹¹³
Triacylglycerol (56:7)	Migraine	33.4319	1.25976358667225 × 10⁻¹²⁸
Triacylglycerol (48:3)	Migraine without aura	26.9477	6.80506021648657 × 10⁻⁹⁷
Triacylglycerol (51:3)	Migraine without aura	33.5097	8.21813334725903 × 10⁻¹¹⁴
Triacylglycerol (52:3)	Migraine without aura	35.5036	9.09016378347189 × 10⁻¹⁵³
Triacylglycerol (53:2)	Migraine without aura	32.1828	2.05530565190223 × 10⁻⁸⁷
Triacylglycerol (53:3)	Migraine without aura	34.2142	6.65885254659707 × 10⁻¹³⁸
Triacylglycerol (54:4)	Migraine without aura	34.3301	1.14852292909936 × 10⁻¹⁴⁷
Triacylglycerol (54:5)	Migraine without aura	33.3666	7.55037585116458 × 10⁻¹¹³
Sphingomyelin (d36:1)	Migraine with aura	34.0715	6.30 × 10⁻¹⁶¹

## Sheet: Supplementary Table 2
Supplementary Table 2. Instrument Strength and Sensitivity Analysis Results for Significant Mendelian Randomization Associations to 179 lipid species on overall migraine.
exposure.gwas.id	Lipid species traits	nSNP	F	R2
GCST90277238	Sterol ester (27:1/14:0) levels	14	25.9591767685648	0.050479785607111
GCST90277239	Sterol ester (27:1/15:0) levels	8	22.3033657756967	0.0276699968041814
GCST90277240	Sterol ester (27:1/16:0) levels	25	38.2757827228488	0.132256199431756
GCST90277241	Sterol ester (27:1/16:1) levels	17	25.0799395033261	0.0592516261855207
GCST90277242	Sterol ester (27:1/17:0) levels	16	26.3155204802566	0.0595082105955381
GCST90277243	Sterol ester (27:1/17:1) levels	10	23.740696821635	0.0330271928883322
GCST90277244	Sterol ester (27:1/18:0) levels	18	32.9955925261602	0.0824994930482414
GCST90277245	Sterol ester (27:1/18:1) levels	19	29.4067376994438	0.0775553276405384
GCST90277246	Sterol ester (27:1/18:2) levels	17	38.8640563601259	0.0912939075523445
GCST90277247	Sterol ester (27:1/18:3) levels	14	35.7034457681273	0.0691911994816144
GCST90277248	Sterol ester (27:1/20:2) levels	19	31.63	0.101874367225833
GCST90277249	Sterol ester (27:1/20:3) levels	24	34.3722003296451	0.114139360851149
GCST90277250	Sterol ester (27:1/20:4) levels	21	119.538688868768	0.298103835265039
GCST90277251	Sterol ester (27:1/20:5) levels	17	59.8051144115982	0.1344996753407
GCST90277252	Sterol ester (27:1/22:6) levels	16	33.3843727059932	0.0738904176634082
GCST90277253	Ceramide (d40:1) levels	16	39.1213664161597	0.0867645672760263
GCST90277254	Ceramide (d40:2) levels	14	32.8403360106486	0.0860880875591644
GCST90277255	Ceramide (d42:1) levels	15	35.2832373839613	0.0730797069294804
GCST90277256	Ceramide (d42:2) levels	23	38.1306587121714	0.120864199609036
GCST90277257	Cholesterol levels	20	23.3518103219318	0.0649772832160377
GCST90277258	Diacylglycerol (16:0_18:1) levels	10	26.6618763062449	0.0421747609629085
GCST90277259	Diacylglycerol (16:0_18:2) levels	18	26.4645423396678	0.0780099869866753
GCST90277260	Diacylglycerol (16:1_18:1) levels	13	25.7805530935944	0.0537061924323805
GCST90277261	Diacylglycerol (18:1_18:1) levels	19	30.9581921742158	0.0848737980355336
GCST90277262	Diacylglycerol (18:1_18:2) levels	24	31.1582	0.112226364929949
GCST90277263	Diacylglycerol (18:1_18:3) levels	15	24.7217198928668	0.0562137842086827
GCST90277264	Phosphatidylcholine (16:0_0:0) levels	16	25.2851858117938	0.0561976187045382
GCST90277265	Phosphatidylcholine (18:0_0:0) levels	18	23.174781096977	0.057982395396824
GCST90277266	Phosphatidylcholine (18:1_0:0) levels	11	24.5780044264461	0.0375604836056697
GCST90277267	Phosphatidylcholine (18:2_0:0) levels	13	27.2474886677151	0.0491779773128866
GCST90277268	Phosphatidylcholine (20:4_0:0) levels	13	101.267174333173	0.189370059979556
GCST90277269	Phosphatidylethanolamine (18:0_0:0) levels	13	26.9398869445105	0.055720486557675
GCST90277270	Phosphatidylethanolamine (18:1_0:0) levels	8	24.0496377327575	0.0370399991530366
GCST90277271	Phosphatidylethanolamine (18:2_0:0) levels	17	50.7163460148043	0.120597007115499
GCST90277272	Phosphatidylcholine (14:0_16:0) levels	8	22.0949216309251	0.0320381759078345
GCST90277273	Phosphatidylcholine (14:0_18:1) levels	13	25.9527282866118	0.0475863292950556
GCST90277274	Phosphatidylcholine (14:0_18:2) levels	12	34.3532164053153	0.0596026998076171
GCST90277275	Phosphatidylcholine (15:0_18:1) levels	10	24.4923762620893	0.037733980610298
GCST90277276	Phosphatidylcholine (15:0_18:2) levels	25	38.3300535711223	0.141526581781683
GCST90277277	Phosphatidylcholine (16:0_16:0) levels	19	30.6085772637075	0.0806422313545216
GCST90277278	Phosphatidylcholine (16:0_16:1) levels	11	23.3529996452589	0.0357062863559799
GCST90277279	Phosphatidylcholine (16:0_17:1) levels	9	22.7591633043316	0.0288618952948616
GCST90277280	Phosphatidylcholine (16:0_18:0) levels	19	25.7759463746926	0.068180896451534
GCST90277281	Phosphatidylcholine (16:0_18:1) levels	10	25.6014	0.0355655229146103
GCST90277282	Phosphatidylcholine (16:0_18:2) levels	21	48.5205414876426	0.138743730905242
GCST90277283	Phosphatidylcholine (16:0_18:3) levels	13	26.6191332446744	0.048058404546982
GCST90277284	Phosphatidylcholine (16:0_20:1) levels	9	25.1046808601876	0.0327119760328797
GCST90277285	Phosphatidylcholine (16:0_20:2) levels	23	34.3110744977233	0.109236019776003
GCST90277286	Phosphatidylcholine (16:0_20:3) levels	7	22.3536158984866	0.0217492703803222
GCST90277287	Phosphatidylcholine (16:0_20:4) levels	15	123.011831766163	0.223971040363304
GCST90277288	Phosphatidylcholine (16:0_20:5) levels	12	64.0843136169047	0.102402559386918
GCST90277289	Phosphatidylcholine (16:0_22:4) levels	18	38.7297950976124	0.0995574770050208
GCST90277290	Phosphatidylcholine (16:0_22:5) levels	18	60.5282893549215	0.144430920892498
GCST90277291	Phosphatidylcholine (16:0_22:6) levels	13	26.2063446295658	0.0473379171744336
GCST90277292	Phosphatidylcholine (16:1_18:0) levels	10	24.8636315203128	0.0379748402005544
GCST90277293	Phosphatidylcholine (16:1_18:1) levels	18	31.2533388261069	0.078061731437701
GCST90277294	Phosphatidylcholine (16:1_18:2) levels	18	54.4768111731681	0.132204702253406
GCST90277295	Phosphatidylcholine (16:1_20:4) levels	13	43.7844003749745	0.0995023242936699
GCST90277296	Phosphatidylcholine (17:0_18:1) levels	13	24.8831651296329	0.0455782542519657
GCST90277297	Phosphatidylcholine (17:0_18:2) levels	16	38.5760037367876	0.0848465968065199
GCST90277298	Phosphatidylcholine (17:0_20:4) levels	25	70.2019070425354	0.2250081234686
GCST90277299	Phosphatidylcholine (18:0_18:1) levels	18	23.7755644529873	0.0594766396536049
GCST90277300	Phosphatidylcholine (18:0_18:2) levels	21	36.7298322889705	0.106319806810707
GCST90277301	Phosphatidylcholine (18:0_18:3) levels	12	23.1889752067472	0.0414487012453071
GCST90277302	Phosphatidylcholine (18:0_20:2) levels	8	49.5030342757026	0.0669132549598617
GCST90277303	Phosphatidylcholine (18:0_20:3) levels	14	28.3870167647114	0.0551707768466133
GCST90277304	Phosphatidylcholine (18:0_20:4) levels	17	33.793008997743	0.0796028153112441
GCST90277305	Phosphatidylcholine (18:0_20:5) levels	14	68.7309639656487	0.127380739268173
GCST90277306	Phosphatidylcholine (18:0_22:5) levels	18	38.1081115386584	0.0990238407190552
GCST90277307	Phosphatidylcholine (18:0_22:6) levels	13	29.2686327906492	0.0540167727417252
GCST90277308	Phosphatidylcholine (18:1_18:1) levels	14	34.4740774753429	0.0667223774521552
GCST90277309	Phosphatidylcholine (18:1_18:2) levels	15	62.3795714668074	0.125041625358239
GCST90277310	Phosphatidylcholine (18:1_18:3) levels	7	22.4437903677693	0.0247041695207144
GCST90277311	Phosphatidylcholine (18:1_20:2) levels	17	58.5048484941548	0.160723978418183
GCST90277312	Phosphatidylcholine (18:1_20:3) levels	19	30.6574369281964	0.0808185087130645
GCST90277313	Phosphatidylcholine (18:1_20:4) levels	19	79.7182712683632	0.19457726798981
GCST90277314	Phosphatidylcholine (18:2_18:2) levels	17	33.1505107089401	0.0778189710143584
GCST90277315	Phosphatidylcholine (18:2_20:1) levels	10	23.6652810966611	0.0426940683432182
GCST90277316	Phosphatidylcholine (18:2_20:3) levels	11	34.6152896009248	0.0570165708057207
GCST90277317	Phosphatidylcholine (18:2_20:4) levels	22	28.7593310943904	0.0892900690667601
GCST90277318	Phosphatidylcholine (O-16:0_16:0) levels	6	22.2685655868341	0.0201666952608993
GCST90277319	Phosphatidylcholine (O-16:0_16:1) levels	11	25.7663270439547	0.0498746028628004
GCST90277320	Phosphatidylcholine (O-16:0_18:1) levels	15	25.6981762481409	0.0552103575776906
GCST90277321	Phosphatidylcholine (O-16:0_18:2) levels	9	34.8631686456217	0.0434906934887985
GCST90277322	Phosphatidylcholine (O-16:0_20:3) levels	7	41.8856228176961	0.0433177530120366
GCST90277323	Phosphatidylcholine (O-16:0_20:4) levels	18	52.8668530225286	0.127268062944902
GCST90277324	Phosphatidylcholine (O-16:0_22:5) levels	9	28.4449850295574	0.0424857662429505
GCST90277325	Phosphatidylcholine (O-16:1_16:0) levels	8	32.3124973639797	0.0436792745148773
GCST90277326	Phosphatidylcholine (O-16:1_18:0) levels	8	23.3990771291491	0.0276399229356733
GCST90277327	Phosphatidylcholine (O-16:1_18:1) levels	15	26.9100713097602	0.0562157101234472
GCST90277328	Phosphatidylcholine (O-16:1_18:2) levels	18	25.4948532820689	0.0644361712151647
GCST90277329	Phosphatidylcholine (O-16:1_20:3) levels	16	27.6121506510665	0.0649606568063047
GCST90277330	Phosphatidylcholine (O-16:1_20:4) levels	11	75.740256355801	0.131333464339545
GCST90277331	Phosphatidylcholine (O-16:2_18:0) levels	9	38.6472904032081	0.0516654361265377
GCST90277332	Phosphatidylcholine (O-17:0_15:0) levels	10	22.4303980156169	0.0364100921675613
GCST90277333	Phosphatidylcholine (O-17:0_17:1) levels	17	23.8913056995189	0.0588394116211768
GCST90277334	Phosphatidylcholine (O-18:0_14:0) levels	10	22.7583570815895	0.0351055890262576
GCST90277335	Phosphatidylcholine (O-18:0_16:1) levels	9	24.8227660005913	0.0373405876711643
GCST90277336	Phosphatidylcholine (O-18:0_20:4) levels	12	50.6008648905621	0.0850062868789602
GCST90277337	Phosphatidylcholine (O-18:1_16:0) levels	21	25.8012800607474	0.077606382619905
GCST90277338	Phosphatidylcholine (O-18:1_18:2) levels	12	36.0795064913898	0.0636780896252373
GCST90277339	Phosphatidylcholine (O-18:1_20:3) levels	11	42.1212114069831	0.0666532067784573
GCST90277340	Phosphatidylcholine (O-18:1_20:4) levels	9	56.6853717190493	0.0694770063409852
GCST90277341	Phosphatidylcholine (O-18:2_16:0) levels	13	27.8754427903017	0.0503929169384824
GCST90277342	Phosphatidylcholine (O-18:2_18:1) levels	8	29.0072938823831	0.0345716326647312
GCST90277343	Phosphatidylcholine (O-18:2_18:2) levels	10	31.1260399100834	0.0432732893798275
GCST90277344	Phosphatidylcholine (O-18:2_20:4) levels	14	28.6321981419732	0.0650281010120763
GCST90277345	Phosphatidylethanolamine (16:0_18:2) levels	14	71.5292510724431	0.177982685674505
GCST90277346	Phosphatidylethanolamine (16:0_20:4) levels	19	71.2109190733198	0.194183689052894
GCST90277347	Phosphatidylethanolamine (18:0_18:2) levels	21	72.8280993334487	0.208249125806235
GCST90277348	Phosphatidylethanolamine (18:0_20:4) levels	16	80.0643629827015	0.173477216180887
GCST90277349	Phosphatidylethanolamine (18:1_18:1) levels	15	51.4066672381982	0.107916398289117
GCST90277350	Phosphatidylethanolamine (O-16:1_18:2) levels	8	27.4657272739539	0.0402366343512898
GCST90277351	Phosphatidylethanolamine (O-16:1_20:4) levels	18	32.0546972735244	0.0798254917569245
GCST90277352	Phosphatidylethanolamine (O-16:1_22:5) levels	5	22.3079684991763	0.0198138264452032
GCST90277353	Phosphatidylethanolamine (O-18:1_18:2) levels	16	30.1825373077116	0.0698001638388949
GCST90277354	Phosphatidylethanolamine (O-18:1_20:4) levels	15	37.2691440681121	0.0768728826427154
GCST90277355	Phosphatidylethanolamine (O-18:2_18:1) levels	13	24.1407567802842	0.0465671422014491
GCST90277356	Phosphatidylethanolamine (O-18:2_18:2) levels	7	30.6514421187549	0.0336451904509595
GCST90277357	Phosphatidylethanolamine (O-18:2_20:4) levels	10	32.7306478864361	0.0454188839934506
GCST90277358	Phosphatidylinositol (16:0_18:1) levels	8	27.9598794155354	0.0311305927345674
GCST90277359	Phosphatidylinositol (16:0_18:2) levels	19	37.553893773277	0.100804674032034
GCST90277360	Phosphatidylinositol (16:0_20:4) levels	13	26.8835852856252	0.0630189848680212
GCST90277361	Phosphatidylinositol (18:0_18:1) levels	16	47.1494944204588	0.104193440475063
GCST90277362	Phosphatidylinositol (18:0_18:2) levels	23	66.7079042891994	0.20703400853061
GCST90277363	Phosphatidylinositol (18:0_20:3) levels	22	50.9091176478132	0.160762345424584
GCST90277364	Phosphatidylinositol (18:0_20:4) levels	22	54.5154405548848	0.164121899640536
GCST90277365	Phosphatidylinositol (18:1_18:1) levels	16	36.4952165222829	0.0809866254532419
GCST90277366	Phosphatidylinositol (18:1_18:2) levels	15	30.258986947741	0.0695511081825828
GCST90277367	Phosphatidylinositol (18:1_20:4) levels	13	24.3508020375993	0.0536080873309398
GCST90277368	Sphingomyelin (d32:1) levels	21	44.2318100039428	0.125702314776289
GCST90277369	Sphingomyelin (d34:0) levels	16	38.4271834590726	0.097939689457144
GCST90277370	Sphingomyelin (d34:1) levels	26	31.6040693242658	0.113943693280986
GCST90277371	Sphingomyelin (d34:2) levels	16	31.8549558704888	0.070647963941034
GCST90277372	Sphingomyelin (d36:1) levels	21	34.5969389297961	0.100598517386683
GCST90277373	Sphingomyelin (d36:2) levels	13	31.0303064816507	0.055885546799907
GCST90277374	Sphingomyelin (d38:1) levels	28	43.1200108865626	0.166243378455991
GCST90277375	Sphingomyelin (d38:2) levels	24	38.9925948528175	0.129352454796169
GCST90277376	Sphingomyelin (d40:1) levels	28	37.3857438356205	0.144478575621616
GCST90277377	Sphingomyelin (d40:2) levels	22	35.2450204973624	0.107117992933817
GCST90277378	Sphingomyelin (d42:2) levels	27	32.2552522259859	0.120724017997738
GCST90277379	Triacylglycerol (46:1) levels	14	23.0261070143352	0.0529232621961823
GCST90277380	Triacylglycerol (46:2) levels	12	23.9380947667904	0.0525117525262542
GCST90277381	Triacylglycerol (48:0) levels	12	21.8456594182972	0.0478120753952104
GCST90277382	Triacylglycerol (48:1) levels	10	26.3453680291624	0.0373951609826764
GCST90277383	Triacylglycerol (48:2) levels	14	26.7601891490821	0.0527673295610071
GCST90277384	Triacylglycerol (48:3) levels	17	26.9476610831253	0.0665445267456037
GCST90277385	Triacylglycerol (49:1) levels	11	22.8247705705691	0.0428161097330367
GCST90277386	Triacylglycerol (49:2) levels	15	24.9554437074149	0.0613616333597226
GCST90277387	Triacylglycerol (50:1) levels	13	26.9743302021851	0.0489044894325265
GCST90277388	Triacylglycerol (50:2) levels	9	31.2496348272479	0.0390038106883223
GCST90277389	Triacylglycerol (50:3) levels	16	31.5503910017597	0.0700763700925505
GCST90277390	Triacylglycerol (50:4) levels	20	29.9542777285592	0.0831333517279733
GCST90277391	Triacylglycerol (50:5) levels	14	28.9709776561574	0.0734359442495929
GCST90277392	Triacylglycerol (51:1) levels	13	23.7617680346926	0.0559902342852142
GCST90277393	Triacylglycerol (51:2) levels	10	32.3236947359787	0.0449487438686411
GCST90277394	Triacylglycerol (51:3) levels	16	33.5097275118634	0.0748078216396123
GCST90277395	Triacylglycerol (51:4) levels	15	28.4605770213358	0.0809743180719251
GCST90277396	Triacylglycerol (52:2) levels	18	30.0482902923465	0.0749988979259621
GCST90277397	Triacylglycerol (52:3) levels	20	35.503619742769	0.0981329726102664
GCST90277398	Triacylglycerol (52:4) levels	15	38.3391970017709	0.0794565129505601
GCST90277399	Triacylglycerol (52:5) levels	18	32.4838449842113	0.08096840484421
GCST90277400	Triacylglycerol (52:6) levels	14	32.4760091507131	0.0689677919093523
GCST90277401	Triacylglycerol (53:2) levels	13	32.1828373160334	0.0594369541242756
GCST90277402	Triacylglycerol (53:3) levels	19	34.2141557616518	0.090673289476003
GCST90277403	Triacylglycerol (53:4) levels	17	31.8496855869188	0.0829191364328981
GCST90277404	Triacylglycerol (54:3) levels	19	34.1343771496233	0.0898283183002496
GCST90277405	Triacylglycerol (54:4) levels	20	34.3301488165987	0.0950041360175458
GCST90277406	Triacylglycerol (54:5) levels	16	33.366585542692	0.0741549252174767
GCST90277407	Triacylglycerol (54:6) levels	12	31.5435663550173	0.0532705143461217
GCST90277408	Triacylglycerol (54:7) levels	18	26.8896581182363	0.0705902466523719
GCST90277409	Triacylglycerol (56:3) levels	18	31.7358672927259	0.0919061137762652
GCST90277410	Triacylglycerol (56:4) levels	12	32.7106290187736	0.0669575315806841
GCST90277411	Triacylglycerol (56:5) levels	16	30.4299970625374	0.088124361192716
GCST90277412	Triacylglycerol (56:6) levels	20	43.7389638607089	0.120992722529261
GCST90277413	Triacylglycerol (56:7) levels	18	33.431889498425	0.0836646697694077
GCST90277414	Triacylglycerol (56:8) levels	19	29.3495050298967	0.0816024365691162
GCST90277415	Triacylglycerol (58:7) levels	14	32.2122027543309	0.0829038849618269
GCST90277416	Triacylglycerol (58:8) levels	15	26.2436950275665	0.0614112896147441
nSNP, Single Nucleotide Polymorphism.

## Sheet: Supplementary Table 3
Supplementary Table 3. Instrument Strength and Sensitivity Analysis Results for Significant Mendelian Randomization Associations to 179 lipid species on MO.
exposure.gwas.id	Lipid species traits	nSNP	F	R2
GCST90277238	Sterol ester (27:1/14:0) levels	14	25.9591767685648	0.050479785607111
GCST90277239	Sterol ester (27:1/15:0) levels	8	22.3033657756967	0.0276699968041814
GCST90277240	Sterol ester (27:1/16:0) levels	25	38.2757827228488	0.132256199431756
GCST90277241	Sterol ester (27:1/16:1) levels	17	25.0799395033261	0.0592516261855207
GCST90277242	Sterol ester (27:1/17:0) levels	16	26.3155204802566	0.0595082105955381
GCST90277243	Sterol ester (27:1/17:1) levels	10	23.740696821635	0.0330271928883322
GCST90277244	Sterol ester (27:1/18:0) levels	19	32.3666450350899	0.0854322489694938
GCST90277245	Sterol ester (27:1/18:1) levels	20	29.4037864081355	0.0816306359088631
GCST90277246	Sterol ester (27:1/18:2) levels	18	39.3863386039692	0.0979785840614726
GCST90277247	Sterol ester (27:1/18:3) levels	14	35.7034457681273	0.0691911994816144
GCST90277248	Sterol ester (27:1/20:2) levels	19	31.63	0.101874367225833
GCST90277249	Sterol ester (27:1/20:3) levels	24	34.3722003296451	0.114139360851149
GCST90277250	Sterol ester (27:1/20:4) levels	21	119.538688868768	0.298103835265039
GCST90277251	Sterol ester (27:1/20:5) levels	17	59.8051144115982	0.1344996753407
GCST90277252	Sterol ester (27:1/22:6) levels	16	33.3843727059932	0.0738904176634082
GCST90277253	Ceramide (d40:1) levels	18	37.4188148680095	0.0934318432884609
GCST90277254	Ceramide (d40:2) levels	14	32.8403360106486	0.0860880875591644
GCST90277255	Ceramide (d42:1) levels	16	34.4731895066801	0.0761824968636773
GCST90277256	Ceramide (d42:2) levels	23	38.1306587121714	0.120864199609036
GCST90277257	Cholesterol levels	20	23.3518103219318	0.0649772832160377
GCST90277258	Diacylglycerol (16:0_18:1) levels	10	26.6618763062449	0.0421747609629085
GCST90277259	Diacylglycerol (16:0_18:2) levels	20	26.1058369225966	0.0855157265199636
GCST90277260	Diacylglycerol (16:1_18:1) levels	13	25.7805530935944	0.0537061924323805
GCST90277261	Diacylglycerol (18:1_18:1) levels	19	30.9581921742158	0.0848737980355336
GCST90277262	Diacylglycerol (18:1_18:2) levels	24	31.1582	0.112226364929949
GCST90277263	Diacylglycerol (18:1_18:3) levels	15	24.7217198928668	0.0562137842086827
GCST90277264	Phosphatidylcholine (16:0_0:0) levels	16	25.2851858117938	0.0561976187045382
GCST90277265	Phosphatidylcholine (18:0_0:0) levels	18	23.174781096977	0.057982395396824
GCST90277266	Phosphatidylcholine (18:1_0:0) levels	12	24.2691109100636	0.0404621457390404
GCST90277267	Phosphatidylcholine (18:2_0:0) levels	13	27.2474886677151	0.0491779773128866
GCST90277268	Phosphatidylcholine (20:4_0:0) levels	13	101.267174333173	0.189370059979556
GCST90277269	Phosphatidylethanolamine (18:0_0:0) levels	13	26.9398869445105	0.055720486557675
GCST90277270	Phosphatidylethanolamine (18:1_0:0) levels	8	24.0496377327575	0.0370399991530366
GCST90277271	Phosphatidylethanolamine (18:2_0:0) levels	17	50.7163460148043	0.120597007115499
GCST90277272	Phosphatidylcholine (14:0_16:0) levels	8	22.0949216309251	0.0320381759078345
GCST90277273	Phosphatidylcholine (14:0_18:1) levels	13	25.9527282866118	0.0475863292950556
GCST90277274	Phosphatidylcholine (14:0_18:2) levels	12	34.3532164053153	0.0596026998076171
GCST90277275	Phosphatidylcholine (15:0_18:1) levels	9	24.0989187789586	0.0334171729378633
GCST90277276	Phosphatidylcholine (15:0_18:2) levels	25	38.3300535711223	0.141526581781683
GCST90277277	Phosphatidylcholine (16:0_16:0) levels	19	30.6085772637075	0.0806422313545216
GCST90277278	Phosphatidylcholine (16:0_16:1) levels	11	23.3529996452589	0.0357062863559799
GCST90277279	Phosphatidylcholine (16:0_17:1) levels	9	22.7591633043316	0.0288618952948616
GCST90277280	Phosphatidylcholine (16:0_18:0) levels	19	25.7759463746926	0.068180896451534
GCST90277281	Phosphatidylcholine (16:0_18:1) levels	9	24.7088134857265	0.0308977007947131
GCST90277282	Phosphatidylcholine (16:0_18:2) levels	21	48.5205414876426	0.138743730905242
GCST90277283	Phosphatidylcholine (16:0_18:3) levels	13	26.6191332446744	0.048058404546982
GCST90277284	Phosphatidylcholine (16:0_20:1) levels	9	25.1046808601876	0.0327119760328797
GCST90277285	Phosphatidylcholine (16:0_20:2) levels	23	34.3110744977233	0.109236019776003
GCST90277286	Phosphatidylcholine (16:0_20:3) levels	9	41.099178636503	0.0510646367980202
GCST90277287	Phosphatidylcholine (16:0_20:4) levels	15	123.011831766163	0.223971040363304
GCST90277288	Phosphatidylcholine (16:0_20:5) levels	12	64.0843136169047	0.102402559386918
GCST90277289	Phosphatidylcholine (16:0_22:4) levels	18	38.7297950976124	0.0995574770050208
GCST90277290	Phosphatidylcholine (16:0_22:5) levels	18	60.5282893549215	0.144430920892498
GCST90277291	Phosphatidylcholine (16:0_22:6) levels	13	26.2063446295658	0.0473379171744336
GCST90277292	Phosphatidylcholine (16:1_18:0) levels	11	24.6845738792805	0.0414728338239517
GCST90277293	Phosphatidylcholine (16:1_18:1) levels	17	30.7504086674101	0.0725364344956917
GCST90277294	Phosphatidylcholine (16:1_18:2) levels	18	54.4768111731681	0.132204702253406
GCST90277295	Phosphatidylcholine (16:1_20:4) levels	13	43.7844003749745	0.0995023242936699
GCST90277296	Phosphatidylcholine (17:0_18:1) levels	13	24.8831651296329	0.0455782542519657
GCST90277297	Phosphatidylcholine (17:0_18:2) levels	18	36.9521617173112	0.0915098536189151
GCST90277298	Phosphatidylcholine (17:0_20:4) levels	25	70.2019070425354	0.2250081234686
GCST90277299	Phosphatidylcholine (18:0_18:1) levels	18	23.7755644529873	0.0594766396536049
GCST90277300	Phosphatidylcholine (18:0_18:2) levels	21	36.7298322889705	0.106319806810707
GCST90277301	Phosphatidylcholine (18:0_18:3) levels	13	23.1118005164576	0.0447539888536328
GCST90277302	Phosphatidylcholine (18:0_20:2) levels	8	49.5030342757026	0.0669132549598617
GCST90277303	Phosphatidylcholine (18:0_20:3) levels	16	34.1781811315409	0.0756991577630381
GCST90277304	Phosphatidylcholine (18:0_20:4) levels	21	123.637238629153	0.303592625287364
GCST90277305	Phosphatidylcholine (18:0_20:5) levels	14	68.7309639656487	0.127380739268173
GCST90277306	Phosphatidylcholine (18:0_22:5) levels	18	38.1081115386584	0.0990238407190552
GCST90277307	Phosphatidylcholine (18:0_22:6) levels	13	29.2686327906492	0.0540167727417252
GCST90277308	Phosphatidylcholine (18:1_18:1) levels	14	34.4740774753429	0.0667223774521552
GCST90277309	Phosphatidylcholine (18:1_18:2) levels	15	62.3795714668074	0.125041625358239
GCST90277310	Phosphatidylcholine (18:1_18:3) levels	7	22.4437903677693	0.0247041695207144
GCST90277311	Phosphatidylcholine (18:1_20:2) levels	17	58.5048484941548	0.160723978418183
GCST90277312	Phosphatidylcholine (18:1_20:3) levels	19	30.6574369281964	0.0808185087130645
GCST90277313	Phosphatidylcholine (18:1_20:4) levels	19	79.7182712683632	0.19457726798981
GCST90277314	Phosphatidylcholine (18:2_18:2) levels	18	32.8487678333324	0.0816690016076424
GCST90277315	Phosphatidylcholine (18:2_20:1) levels	10	23.6652810966611	0.0426940683432182
GCST90277316	Phosphatidylcholine (18:2_20:3) levels	11	34.6152896009248	0.0570165708057207
GCST90277317	Phosphatidylcholine (18:2_20:4) levels	22	28.7593310943904	0.0892900690667601
GCST90277318	Phosphatidylcholine (O-16:0_16:0) levels	6	22.2685655868341	0.0201666952608993
GCST90277319	Phosphatidylcholine (O-16:0_16:1) levels	11	25.7663270439547	0.0498746028628004
GCST90277320	Phosphatidylcholine (O-16:0_18:1) levels	15	25.6981762481409	0.0552103575776906
GCST90277321	Phosphatidylcholine (O-16:0_18:2) levels	9	34.8631686456217	0.0434906934887985
GCST90277322	Phosphatidylcholine (O-16:0_20:3) levels	7	41.8856228176961	0.0433177530120366
GCST90277323	Phosphatidylcholine (O-16:0_20:4) levels	18	52.8668530225286	0.127268062944902
GCST90277324	Phosphatidylcholine (O-16:0_22:5) levels	9	28.4449850295574	0.0424857662429505
GCST90277325	Phosphatidylcholine (O-16:1_16:0) levels	8	32.3124973639797	0.0436792745148773
GCST90277326	Phosphatidylcholine (O-16:1_18:0) levels	8	23.3990771291491	0.0276399229356733
GCST90277327	Phosphatidylcholine (O-16:1_18:1) levels	15	26.9100713097602	0.0562157101234472
GCST90277328	Phosphatidylcholine (O-16:1_18:2) levels	18	25.4948532820689	0.0644361712151647
GCST90277329	Phosphatidylcholine (O-16:1_20:3) levels	17	29.8093128828929	0.0744680842508469
GCST90277330	Phosphatidylcholine (O-16:1_20:4) levels	11	75.740256355801	0.131333464339545
GCST90277331	Phosphatidylcholine (O-16:2_18:0) levels	9	38.6472904032081	0.0516654361265377
GCST90277332	Phosphatidylcholine (O-17:0_15:0) levels	10	22.4303980156169	0.0364100921675613
GCST90277333	Phosphatidylcholine (O-17:0_17:1) levels	17	23.8913056995189	0.0588394116211768
GCST90277334	Phosphatidylcholine (O-18:0_14:0) levels	10	22.7583570815895	0.0351055890262576
GCST90277335	Phosphatidylcholine (O-18:0_16:1) levels	9	24.8227660005913	0.0373405876711643
GCST90277336	Phosphatidylcholine (O-18:0_20:4) levels	12	50.6008648905621	0.0850062868789602
GCST90277337	Phosphatidylcholine (O-18:1_16:0) levels	22	25.772478111493	0.0812124913259183
GCST90277338	Phosphatidylcholine (O-18:1_18:2) levels	12	36.0795064913898	0.0636780896252373
GCST90277339	Phosphatidylcholine (O-18:1_20:3) levels	11	42.1212114069831	0.0666532067784573
GCST90277340	Phosphatidylcholine (O-18:1_20:4) levels	9	56.6853717190493	0.0694770063409852
GCST90277341	Phosphatidylcholine (O-18:2_16:0) levels	13	27.8754427903017	0.0503929169384824
GCST90277342	Phosphatidylcholine (O-18:2_18:1) levels	8	29.0072938823831	0.0345716326647312
GCST90277343	Phosphatidylcholine (O-18:2_18:2) levels	11	30.393348867496	0.0464885423523984
GCST90277344	Phosphatidylcholine (O-18:2_20:4) levels	14	28.6321981419732	0.0650281010120763
GCST90277345	Phosphatidylethanolamine (16:0_18:2) levels	14	71.5292510724431	0.177982685674505
GCST90277346	Phosphatidylethanolamine (16:0_20:4) levels	19	71.2109190733198	0.194183689052894
GCST90277347	Phosphatidylethanolamine (18:0_18:2) levels	21	71.6205736434144	0.20472672800387
GCST90277348	Phosphatidylethanolamine (18:0_20:4) levels	16	80.0643629827015	0.173477216180887
GCST90277349	Phosphatidylethanolamine (18:1_18:1) levels	15	51.4066672381982	0.107916398289117
GCST90277350	Phosphatidylethanolamine (O-16:1_18:2) levels	8	27.4657272739539	0.0402366343512898
GCST90277351	Phosphatidylethanolamine (O-16:1_20:4) levels	18	32.0546972735244	0.0798254917569245
GCST90277352	Phosphatidylethanolamine (O-16:1_22:5) levels	5	22.3079684991763	0.0198138264452032
GCST90277353	Phosphatidylethanolamine (O-18:1_18:2) levels	16	30.1825373077116	0.0698001638388949
GCST90277354	Phosphatidylethanolamine (O-18:1_20:4) levels	15	37.2691440681121	0.0768728826427154
GCST90277355	Phosphatidylethanolamine (O-18:2_18:1) levels	13	24.1407567802842	0.0465671422014491
GCST90277356	Phosphatidylethanolamine (O-18:2_18:2) levels	7	30.6514421187549	0.0336451904509595
GCST90277357	Phosphatidylethanolamine (O-18:2_20:4) levels	11	31.8223233977185	0.0485882087956096
GCST90277358	Phosphatidylinositol (16:0_18:1) levels	7	28.7233616031529	0.027979754675704
GCST90277359	Phosphatidylinositol (16:0_18:2) levels	19	37.553893773277	0.100804674032034
GCST90277360	Phosphatidylinositol (16:0_20:4) levels	12	26.6048706701406	0.0575697479165378
GCST90277361	Phosphatidylinositol (18:0_18:1) levels	16	47.1494944204588	0.104193440475063
GCST90277362	Phosphatidylinositol (18:0_18:2) levels	23	66.7079042891994	0.20703400853061
GCST90277363	Phosphatidylinositol (18:0_20:3) levels	21	52.1359614093891	0.157068374283658
GCST90277364	Phosphatidylinositol (18:0_20:4) levels	22	54.5154405548848	0.164121899640536
GCST90277365	Phosphatidylinositol (18:1_18:1) levels	16	36.4952165222829	0.0809866254532419
GCST90277366	Phosphatidylinositol (18:1_18:2) levels	16	29.7219892884453	0.0728800577690014
GCST90277367	Phosphatidylinositol (18:1_20:4) levels	13	24.3508020375993	0.0536080873309398
GCST90277368	Sphingomyelin (d32:1) levels	20	45.2900022164497	0.122496234463552
GCST90277369	Sphingomyelin (d34:0) levels	15	39.7050966402178	0.0948449682642629
GCST90277370	Sphingomyelin (d34:1) levels	26	31.6040693242658	0.113943693280986
GCST90277371	Sphingomyelin (d34:2) levels	16	31.8549558704888	0.070647963941034
GCST90277372	Sphingomyelin (d36:1) levels	21	34.5969389297961	0.100598517386683
GCST90277373	Sphingomyelin (d36:2) levels	13	31.0303064816507	0.055885546799907
GCST90277374	Sphingomyelin (d38:1) levels	28	43.1200108865626	0.166243378455991
GCST90277375	Sphingomyelin (d38:2) levels	24	38.9925948528175	0.129352454796169
GCST90277376	Sphingomyelin (d40:1) levels	28	37.3857438356205	0.144478575621616
GCST90277377	Sphingomyelin (d40:2) levels	22	35.2450204973624	0.107117992933817
GCST90277378	Sphingomyelin (d42:2) levels	27	32.2552522259859	0.120724017997738
GCST90277379	Triacylglycerol (46:1) levels	14	23.0261070143352	0.0529232621961823
GCST90277380	Triacylglycerol (46:2) levels	12	23.9380947667904	0.0525117525262542
GCST90277381	Triacylglycerol (48:0) levels	12	21.8456594182972	0.0478120753952104
GCST90277382	Triacylglycerol (48:1) levels	10	26.3453680291624	0.0373951609826764
GCST90277383	Triacylglycerol (48:2) levels	14	26.7601891490821	0.0527673295610071
GCST90277384	Triacylglycerol (48:3) levels	17	26.9476610831253	0.0665445267456037
GCST90277385	Triacylglycerol (49:1) levels	11	22.8247705705691	0.0428161097330367
GCST90277386	Triacylglycerol (49:2) levels	15	24.9554437074149	0.0613616333597226
GCST90277387	Triacylglycerol (50:1) levels	13	26.9743302021851	0.0489044894325265
GCST90277388	Triacylglycerol (50:2) levels	9	31.2496348272479	0.0390038106883223
GCST90277389	Triacylglycerol (50:3) levels	16	31.5503910017597	0.0700763700925505
GCST90277390	Triacylglycerol (50:4) levels	20	29.9542777285592	0.0831333517279733
GCST90277391	Triacylglycerol (50:5) levels	14	28.9709776561574	0.0734359442495929
GCST90277392	Triacylglycerol (51:1) levels	13	23.7617680346926	0.0559902342852142
GCST90277393	Triacylglycerol (51:2) levels	11	31.7406783396297	0.0485610173417604
GCST90277394	Triacylglycerol (51:3) levels	16	33.5097275118634	0.0748078216396123
GCST90277395	Triacylglycerol (51:4) levels	15	28.4605770213358	0.0809743180719251
GCST90277396	Triacylglycerol (52:2) levels	18	30.0482902923465	0.0749988979259621
GCST90277397	Triacylglycerol (52:3) levels	20	35.503619742769	0.0981329726102664
GCST90277398	Triacylglycerol (52:4) levels	15	38.3391970017709	0.0794565129505601
GCST90277399	Triacylglycerol (52:5) levels	18	32.4838449842113	0.08096840484421
GCST90277400	Triacylglycerol (52:6) levels	15	31.8057205956917	0.0723782334529463
GCST90277401	Triacylglycerol (53:2) levels	13	32.1828373160334	0.0594369541242756
GCST90277402	Triacylglycerol (53:3) levels	19	34.2141557616518	0.090673289476003
GCST90277403	Triacylglycerol (53:4) levels	17	31.8496855869188	0.0829191364328981
GCST90277404	Triacylglycerol (54:3) levels	20	33.4961511097251	0.0928040536793095
GCST90277405	Triacylglycerol (54:4) levels	20	34.3301488165987	0.0950041360175458
GCST90277406	Triacylglycerol (54:5) levels	16	33.366585542692	0.0741549252174767
GCST90277407	Triacylglycerol (54:6) levels	12	31.5435663550173	0.0532705143461217
GCST90277408	Triacylglycerol (54:7) levels	18	26.8896581182363	0.0705902466523719
GCST90277409	Triacylglycerol (56:3) levels	18	31.7358672927259	0.0919061137762652
GCST90277410	Triacylglycerol (56:4) levels	12	32.7106290187736	0.0669575315806841
GCST90277411	Triacylglycerol (56:5) levels	16	30.4299970625374	0.088124361192716
GCST90277412	Triacylglycerol (56:6) levels	20	43.7389638607089	0.120992722529261
GCST90277413	Triacylglycerol (56:7) levels	18	33.431889498425	0.0836646697694077
GCST90277414	Triacylglycerol (56:8) levels	19	29.3495050298967	0.0816024365691162
GCST90277415	Triacylglycerol (58:7) levels	14	32.2122027543309	0.0829038849618269
GCST90277416	Triacylglycerol (58:8) levels	15	26.2436950275665	0.0614112896147441
nSNP, Single Nucleotide Polymorphism.

## Sheet: Supplementary Table 4
Supplementary Table 4. Instrument Strength and Sensitivity Analysis Results for Significant Mendelian Randomization Associations to 179 lipid species on MA.
exposure.gwas.id	Lipid species traits	nSNP	F	R2
GCST90277238	Sterol ester (27:1/14:0) levels	14	25.9592	0.0504798
GCST90277239	Sterol ester (27:1/15:0) levels	8	22.3034	0.02767
GCST90277240	Sterol ester (27:1/16:0) levels	25	38.2758	0.132256
GCST90277241	Sterol ester (27:1/16:1) levels	17	25.0799	0.0592516
GCST90277242	Sterol ester (27:1/17:0) levels	16	26.3155	0.0595082
GCST90277243	Sterol ester (27:1/17:1) levels	10	23.7407	0.0330272
GCST90277244	Sterol ester (27:1/18:0) levels	19	32.3666	0.0854322
GCST90277245	Sterol ester (27:1/18:1) levels	19	29.7295	0.0784042
GCST90277246	Sterol ester (27:1/18:2) levels	16	39.9097	0.0882172
GCST90277247	Sterol ester (27:1/18:3) levels	14	35.7034	0.0691912
GCST90277248	Sterol ester (27:1/20:2) levels	19	31.63	0.101874
GCST90277249	Sterol ester (27:1/20:3) levels	24	34.3722	0.114139
GCST90277250	Sterol ester (27:1/20:4) levels	21	119.539	0.298104
GCST90277251	Sterol ester (27:1/20:5) levels	17	59.8051	0.1345
GCST90277252	Sterol ester (27:1/22:6) levels	16	33.3844	0.0738904
GCST90277253	Ceramide (d40:1) levels	17	38.296	0.0902785
GCST90277254	Ceramide (d40:2) levels	14	32.8403	0.0860881
GCST90277255	Ceramide (d42:1) levels	15	35.2832	0.0730797
GCST90277256	Ceramide (d42:2) levels	23	38.1307	0.120864
GCST90277257	Cholesterol levels	20	23.3518	0.0649773
GCST90277258	Diacylglycerol (16:0_18:1) levels	9	27.2394	0.0387745
GCST90277259	Diacylglycerol (16:0_18:2) levels	19	26.188	0.0814905
GCST90277260	Diacylglycerol (16:1_18:1) levels	13	25.7806	0.0537062
GCST90277261	Diacylglycerol (18:1_18:1) levels	19	30.9582	0.0848738
GCST90277262	Diacylglycerol (18:1_18:2) levels	24	31.1582	0.112226
GCST90277263	Diacylglycerol (18:1_18:3) levels	15	24.7217	0.0562138
GCST90277264	Phosphatidylcholine (16:0_0:0) levels	16	25.2852	0.0561976
GCST90277265	Phosphatidylcholine (18:0_0:0) levels	18	23.1748	0.0579824
GCST90277266	Phosphatidylcholine (18:1_0:0) levels	11	24.578	0.0375605
GCST90277267	Phosphatidylcholine (18:2_0:0) levels	13	27.2475	0.049178
GCST90277268	Phosphatidylcholine (20:4_0:0) levels	13	101.267	0.18937
GCST90277269	Phosphatidylethanolamine (18:0_0:0) levels	13	26.9399	0.0557205
GCST90277270	Phosphatidylethanolamine (18:1_0:0) levels	8	24.0496	0.03704
GCST90277271	Phosphatidylethanolamine (18:2_0:0) levels	17	50.7163	0.120597
GCST90277272	Phosphatidylcholine (14:0_16:0) levels	8	22.0949	0.0320382
GCST90277273	Phosphatidylcholine (14:0_18:1) levels	13	25.9527	0.0475863
GCST90277274	Phosphatidylcholine (14:0_18:2) levels	12	34.3532	0.0596027
GCST90277275	Phosphatidylcholine (15:0_18:1) levels	10	24.4924	0.037734
GCST90277276	Phosphatidylcholine (15:0_18:2) levels	25	38.3301	0.141527
GCST90277277	Phosphatidylcholine (16:0_16:0) levels	19	30.6086	0.0806422
GCST90277278	Phosphatidylcholine (16:0_16:1) levels	11	23.353	0.0357063
GCST90277279	Phosphatidylcholine (16:0_17:1) levels	9	22.7592	0.0288619
GCST90277280	Phosphatidylcholine (16:0_18:0) levels	19	25.7759	0.0681809
GCST90277281	Phosphatidylcholine (16:0_18:1) levels	10	25.6014	0.0355655
GCST90277282	Phosphatidylcholine (16:0_18:2) levels	21	48.5205	0.138744
GCST90277283	Phosphatidylcholine (16:0_18:3) levels	13	26.6191	0.0480584
GCST90277284	Phosphatidylcholine (16:0_20:1) levels	9	25.1047	0.032712
GCST90277285	Phosphatidylcholine (16:0_20:2) levels	23	34.3111	0.109236
GCST90277286	Phosphatidylcholine (16:0_20:3) levels	9	41.0992	0.0510646
GCST90277287	Phosphatidylcholine (16:0_20:4) levels	15	123.012	0.223971
GCST90277288	Phosphatidylcholine (16:0_20:5) levels	12	64.0843	0.102403
GCST90277289	Phosphatidylcholine (16:0_22:4) levels	18	38.7298	0.0995575
GCST90277290	Phosphatidylcholine (16:0_22:5) levels	18	60.5283	0.144431
GCST90277291	Phosphatidylcholine (16:0_22:6) levels	13	26.2063	0.0473379
GCST90277292	Phosphatidylcholine (16:1_18:0) levels	11	24.6846	0.0414728
GCST90277293	Phosphatidylcholine (16:1_18:1) levels	18	31.2533	0.0780617
GCST90277294	Phosphatidylcholine (16:1_18:2) levels	18	54.4768	0.132205
GCST90277295	Phosphatidylcholine (16:1_20:4) levels	13	43.7844	0.0995023
GCST90277296	Phosphatidylcholine (17:0_18:1) levels	13	24.8832	0.0455783
GCST90277297	Phosphatidylcholine (17:0_18:2) levels	18	36.9522	0.0915099
GCST90277298	Phosphatidylcholine (17:0_20:4) levels	25	70.2019	0.225008
GCST90277299	Phosphatidylcholine (18:0_18:1) levels	18	23.7756	0.0594766
GCST90277300	Phosphatidylcholine (18:0_18:2) levels	21	36.7298	0.10632
GCST90277301	Phosphatidylcholine (18:0_18:3) levels	13	23.1118	0.044754
GCST90277302	Phosphatidylcholine (18:0_20:2) levels	8	49.503	0.0669133
GCST90277303	Phosphatidylcholine (18:0_20:3) levels	16	34.1782	0.0756992
GCST90277304	Phosphatidylcholine (18:0_20:4) levels	21	123.637	0.303593
GCST90277305	Phosphatidylcholine (18:0_20:5) levels	14	68.731	0.127381
GCST90277306	Phosphatidylcholine (18:0_22:5) levels	18	38.1081	0.0990238
GCST90277307	Phosphatidylcholine (18:0_22:6) levels	13	29.2686	0.0540168
GCST90277308	Phosphatidylcholine (18:1_18:1) levels	14	34.4741	0.0667224
GCST90277309	Phosphatidylcholine (18:1_18:2) levels	15	62.3796	0.125042
GCST90277310	Phosphatidylcholine (18:1_18:3) levels	7	22.4438	0.0247042
GCST90277311	Phosphatidylcholine (18:1_20:2) levels	15	26.1109	0.0666388
GCST90277312	Phosphatidylcholine (18:1_20:3) levels	19	30.6574	0.0808185
GCST90277313	Phosphatidylcholine (18:1_20:4) levels	19	79.7183	0.194577
GCST90277314	Phosphatidylcholine (18:2_18:2) levels	18	32.8488	0.081669
GCST90277315	Phosphatidylcholine (18:2_20:1) levels	10	23.6653	0.0426941
GCST90277316	Phosphatidylcholine (18:2_20:3) levels	11	34.6153	0.0570166
GCST90277317	Phosphatidylcholine (18:2_20:4) levels	22	28.7593	0.0892901
GCST90277318	Phosphatidylcholine (O-16:0_16:0) levels	6	22.2686	0.0201667
GCST90277319	Phosphatidylcholine (O-16:0_16:1) levels	11	25.7663	0.0498746
GCST90277320	Phosphatidylcholine (O-16:0_18:1) levels	14	25.9495	0.0520311
GCST90277321	Phosphatidylcholine (O-16:0_18:2) levels	9	34.8632	0.0434907
GCST90277322	Phosphatidylcholine (O-16:0_20:3) levels	7	41.8856	0.0433178
GCST90277323	Phosphatidylcholine (O-16:0_20:4) levels	18	52.8669	0.127268
GCST90277324	Phosphatidylcholine (O-16:0_22:5) levels	9	28.445	0.0424858
GCST90277325	Phosphatidylcholine (O-16:1_16:0) levels	8	32.3125	0.0436793
GCST90277326	Phosphatidylcholine (O-16:1_18:0) levels	8	23.3991	0.0276399
GCST90277327	Phosphatidylcholine (O-16:1_18:1) levels	15	26.9101	0.0562157
GCST90277328	Phosphatidylcholine (O-16:1_18:2) levels	17	25.668	0.0612674
GCST90277329	Phosphatidylcholine (O-16:1_20:3) levels	17	29.8093	0.0744681
GCST90277330	Phosphatidylcholine (O-16:1_20:4) levels	11	75.7403	0.131333
GCST90277331	Phosphatidylcholine (O-16:2_18:0) levels	9	38.6473	0.0516654
GCST90277332	Phosphatidylcholine (O-17:0_15:0) levels	10	22.4304	0.0364101
GCST90277333	Phosphatidylcholine (O-17:0_17:1) levels	17	23.8913	0.0588394
GCST90277334	Phosphatidylcholine (O-18:0_14:0) levels	10	22.7584	0.0351056
GCST90277335	Phosphatidylcholine (O-18:0_16:1) levels	9	24.8228	0.0373406
GCST90277336	Phosphatidylcholine (O-18:0_20:4) levels	12	50.6009	0.0850063
GCST90277337	Phosphatidylcholine (O-18:1_16:0) levels	22	25.7725	0.0812125
GCST90277338	Phosphatidylcholine (O-18:1_18:2) levels	12	36.0795	0.0636781
GCST90277339	Phosphatidylcholine (O-18:1_20:3) levels	11	42.1212	0.0666532
GCST90277340	Phosphatidylcholine (O-18:1_20:4) levels	9	56.6854	0.069477
GCST90277341	Phosphatidylcholine (O-18:2_16:0) levels	13	27.8754	0.0503929
GCST90277342	Phosphatidylcholine (O-18:2_18:1) levels	8	29.0073	0.0345716
GCST90277343	Phosphatidylcholine (O-18:2_18:2) levels	11	30.3933	0.0464885
GCST90277344	Phosphatidylcholine (O-18:2_20:4) levels	14	28.6322	0.0650281
GCST90277345	Phosphatidylethanolamine (16:0_18:2) levels	14	71.5293	0.177983
GCST90277346	Phosphatidylethanolamine (16:0_20:4) levels	19	71.2109	0.194184
GCST90277347	Phosphatidylethanolamine (18:0_18:2) levels	22	70.5987	0.211575
GCST90277348	Phosphatidylethanolamine (18:0_20:4) levels	16	80.0644	0.173477
GCST90277349	Phosphatidylethanolamine (18:1_18:1) levels	15	51.4067	0.107916
GCST90277350	Phosphatidylethanolamine (O-16:1_18:2) levels	8	27.4657	0.0402366
GCST90277351	Phosphatidylethanolamine (O-16:1_20:4) levels	18	32.0547	0.0798255
GCST90277352	Phosphatidylethanolamine (O-16:1_22:5) levels	5	22.308	0.0198138
GCST90277353	Phosphatidylethanolamine (O-18:1_18:2) levels	16	30.1825	0.0698002
GCST90277354	Phosphatidylethanolamine (O-18:1_20:4) levels	15	37.2691	0.0768729
GCST90277355	Phosphatidylethanolamine (O-18:2_18:1) levels	13	24.1408	0.0465671
GCST90277356	Phosphatidylethanolamine (O-18:2_18:2) levels	7	30.6514	0.0336452
GCST90277357	Phosphatidylethanolamine (O-18:2_20:4) levels	11	31.8223	0.0485882
GCST90277358	Phosphatidylinositol (16:0_18:1) levels	8	27.9599	0.0311306
GCST90277359	Phosphatidylinositol (16:0_18:2) levels	19	37.5539	0.100805
GCST90277360	Phosphatidylinositol (16:0_20:4) levels	13	26.8836	0.063019
GCST90277361	Phosphatidylinositol (18:0_18:1) levels	16	47.1495	0.104193
GCST90277362	Phosphatidylinositol (18:0_18:2) levels	23	66.7079	0.207034
GCST90277363	Phosphatidylinositol (18:0_20:3) levels	22	50.9091	0.160762
GCST90277364	Phosphatidylinositol (18:0_20:4) levels	22	54.5154	0.164122
GCST90277365	Phosphatidylinositol (18:1_18:1) levels	16	36.4952	0.0809866
GCST90277366	Phosphatidylinositol (18:1_18:2) levels	16	29.722	0.0728801
GCST90277367	Phosphatidylinositol (18:1_20:4) levels	13	24.3508	0.0536081
GCST90277368	Sphingomyelin (d32:1) levels	21	44.2318	0.125702
GCST90277369	Sphingomyelin (d34:0) levels	16	38.6083	0.0984029
GCST90277370	Sphingomyelin (d34:1) levels	26	31.6041	0.113944
GCST90277371	Sphingomyelin (d34:2) levels	16	31.855	0.070648
GCST90277372	Sphingomyelin (d36:1) levels	22	34.0715	0.1038
GCST90277373	Sphingomyelin (d36:2) levels	14	36.3071	0.0703055
GCST90277374	Sphingomyelin (d38:1) levels	28	43.12	0.166243
GCST90277375	Sphingomyelin (d38:2) levels	24	38.9926	0.129352
GCST90277376	Sphingomyelin (d40:1) levels	28	37.3857	0.144479
GCST90277377	Sphingomyelin (d40:2) levels	21	35.9251	0.104204
GCST90277378	Sphingomyelin (d42:2) levels	27	32.2553	0.120724
GCST90277379	Triacylglycerol (46:1) levels	14	23.0261	0.0529233
GCST90277380	Triacylglycerol (46:2) levels	12	23.9381	0.0525118
GCST90277381	Triacylglycerol (48:0) levels	12	21.8457	0.0478121
GCST90277382	Triacylglycerol (48:1) levels	10	26.3454	0.0373952
GCST90277383	Triacylglycerol (48:2) levels	14	26.7602	0.0527673
GCST90277384	Triacylglycerol (48:3) levels	17	26.9477	0.0665445
GCST90277385	Triacylglycerol (49:1) levels	11	22.8248	0.0428161
GCST90277386	Triacylglycerol (49:2) levels	15	24.9554	0.0613616
GCST90277387	Triacylglycerol (50:1) levels	12	26.3269	0.0440627
GCST90277388	Triacylglycerol (50:2) levels	9	31.2496	0.0390038
GCST90277389	Triacylglycerol (50:3) levels	16	31.5504	0.0700764
GCST90277390	Triacylglycerol (50:4) levels	20	29.9543	0.0831334
GCST90277391	Triacylglycerol (50:5) levels	14	28.971	0.0734359
GCST90277392	Triacylglycerol (51:1) levels	13	23.7618	0.0559902
GCST90277393	Triacylglycerol (51:2) levels	11	31.7407	0.048561
GCST90277394	Triacylglycerol (51:3) levels	16	33.5097	0.0748078
GCST90277395	Triacylglycerol (51:4) levels	15	28.4606	0.0809743
GCST90277396	Triacylglycerol (52:2) levels	18	30.0483	0.0749989
GCST90277397	Triacylglycerol (52:3) levels	20	35.5036	0.098133
GCST90277398	Triacylglycerol (52:4) levels	15	38.3392	0.0794565
GCST90277399	Triacylglycerol (52:5) levels	18	32.4838	0.0809684
GCST90277400	Triacylglycerol (52:6) levels	15	31.8057	0.0723782
GCST90277401	Triacylglycerol (53:2) levels	14	31.5736	0.0628076
GCST90277402	Triacylglycerol (53:3) levels	19	34.2142	0.0906733
GCST90277403	Triacylglycerol (53:4) levels	17	31.8497	0.0829191
GCST90277404	Triacylglycerol (54:3) levels	20	33.4962	0.0928041
GCST90277405	Triacylglycerol (54:4) levels	20	34.3301	0.0950041
GCST90277406	Triacylglycerol (54:5) levels	16	33.3666	0.0741549
GCST90277407	Triacylglycerol (54:6) levels	12	31.5436	0.0532705
GCST90277408	Triacylglycerol (54:7) levels	17	27.2028	0.0674407
GCST90277409	Triacylglycerol (56:3) levels	18	31.7359	0.0919061
GCST90277410	Triacylglycerol (56:4) levels	12	32.7106	0.0669575
GCST90277411	Triacylglycerol (56:5) levels	16	30.43	0.0881244
GCST90277412	Triacylglycerol (56:6) levels	20	43.739	0.120993
GCST90277413	Triacylglycerol (56:7) levels	18	33.4319	0.0836647
GCST90277414	Triacylglycerol (56:8) levels	19	29.3495	0.0816024
GCST90277415	Triacylglycerol (58:7) levels	14	32.2122	0.0829039
GCST90277416	Triacylglycerol (58:8) levels	15	26.2437	0.0614113
nSNP, Single Nucleotide Polymorphism.

## Sheet: Supplementary Table 5
Supplementary Table 5. Pleiotropy tests.
Exposure	Outcome	Egger_intercept	SE	p
LDL-C	Migraine	-0.000193473	0.00192631	0.920139
HDL-C	Migraine	-0.00220173	0.00138669	0.11339
TG	Migraine	0.00183766	0.00149622	0.220457
TC	Migraine	-0.00088668	0.00169619	0.601787
ApoB	Migraine	0.00221885	0.00168496	0.189723
ApoA1	Migraine	0.00221381	0.00155487	0.155734
Lipoprotein (a)	Migraine	-0.00365179	0.00348338	0.300076
LDL-C	Migraine without aura	0.00387752	0.00270286	0.153599
HDL-C	Migraine without aura	-0.000419805	0.00198323	0.832503
TG	Migraine without aura	0.000293026	0.00220894	0.894567
TC	Migraine without aura	0.00145763	0.00232962	0.532301
ApoB	Migraine without aura	0.00409758	0.00241213	0.0912651
ApoA1	Migraine without aura	0.00422878	0.00229469	0.0665151
Lipoprotein (a)	Migraine without aura	-0.00493966	0.00427461	0.253952
LDL-C	Migraine with aura	-0.00574814	0.00281427	0.042952
HDL-C	Migraine with aura	-0.0025241	0.00202677	0.213961
TG	Migraine with aura	0.00122248	0.00199085	0.539708
TC	Migraine with aura	-0.00433614	0.00254554	0.0901947
ApoB	Migraine with aura	-0.000352023	0.00250119	0.888246
ApoA1	Migraine with aura	0.00287876	0.00218663	0.189184
Lipoprotein (a)	Migraine with aura	-0.000476183	0.00471777	0.920051
Diacylglycerol (18:1_18:2)	Migraine	-0.0109379	0.00824118	0.198044
Phosphatidylcholine (16:0_16:0)	Migraine	-0.00348031	0.00914721	0.708044
Phosphatidylcholine (O-18:1_16:0)	Migraine	-0.0169361	0.0112339	0.148109
Phosphatidylcholine (O-18:1_20:3)	Migraine	0.012206	0.0090911	0.21227
Sphingomyelin (d36:1)	Migraine	-0.00785889	0.00945106	0.415489
Sphingomyelin (d38:1)	Migraine	-0.00960935	0.00656629	0.155333
Triacylglycerol (48:1)	Migraine	0.0113333	0.0126477	0.396375
Triacylglycerol (48:2)	Migraine	0.0120828	0.0155713	0.452793
Triacylglycerol (51:3)	Migraine	0.00599481	0.00956517	0.54092
Triacylglycerol (52:4)	Migraine	0.00811901	0.00975342	0.420198
Triacylglycerol (53:2)	Migraine	-0.00229516	0.0141908	0.874446
Triacylglycerol (53:3)	Migraine	0.00646992	0.0100995	0.530314
Triacylglycerol (54:4)	Migraine	0.00125703	0.00796439	0.876346
Triacylglycerol (54:5)	Migraine	-0.00554662	0.0093015	0.560484
Triacylglycerol (56:7)	Migraine	8.08962e-05	0.0107519	0.99409
Triacylglycerol (48:3)	Migraine without aura	0.0152839	0.0178293	0.404805
Triacylglycerol (51:3)	Migraine without aura	-0.00141292	0.0160607	0.931144
Triacylglycerol (52:3)	Migraine without aura	0.0171722	0.0136627	0.224867
Triacylglycerol (53:2)	Migraine without aura	0.00298616	0.0218114	0.893577
Triacylglycerol (53:3)	Migraine without aura	0.00757077	0.016998	0.661657
Triacylglycerol (54:4)	Migraine without aura	0.00256256	0.0129037	0.844808
Triacylglycerol (54:5)	Migraine without aura	-0.00828862	0.0157686	0.607363
Sphingomyelin (d36:1)	Migraine with aura	-0.015053	0.0130775	0.26328
SE, standard error; HDL-C, high-density lipoprotein cholesterol; LDL-C, low-density lipoprotein cholesterol; TG, triglycerides; TC, total cholesterol; ApoB, apolipoprotein; ApoA1, apolipoprotein A1.

## Sheet: Supplementary Table 6
Supplementary Table 6. Heterogeneity tests.
		MR Egger			IVW
Exposure	Outcome	Q	df	p	Q	df	p
LDL-C	Migraine	202.519	142	<0.001	202.534	143	<0.001
HDL-C	Migraine	433.701	301	<0.001	437.333	302	<0.001
TG	Migraine	442.989	266	<0.001	445.501	267	<0.001
TC	Migraine	286.024	182	<0.001	286.454	183	<0.001
ApoB	Migraine	231.088	164	<0.001	233.531	165	<0.001
ApoA1	Migraine	376.455	254	<0.001	379.46	255	<0.001
Lipoprotein (a)	Migraine	84.5458	45	<0.001	86.6107	46	<0.001
LDL-C	Migraine without aura	152.431	142	0.25986	154.641	143	0.238959
HDL-C	Migraine without aura	338.178	301	0.0689118	338.229	302	0.0741078
TG	Migraine without aura	368.218	266	<0.001	368.243	267	<0.001
TC	Migraine without aura	205.911	182	0.108071	206.354	183	0.113741
ApoB	Migraine without aura	180.645	164	0.177171	183.823	165	0.150197
ApoA1	Migraine without aura	312.484	254	0.00718623	316.662	255	0.00514441
Lipoprotein (a)	Migraine without aura	48.573	45	0.331057	50.0144	46	0.317027
LDL-C	Migraine with aura	195.297	142	0.00202402	201.035	143	<0.001
HDL-C	Migraine with aura	417.939	301	<0.001	420.093	302	<0.001
TG	Migraine with aura	352.308	266	<0.001	352.81	267	<0.001
TC	Migraine with aura	290.659	182	<0.001	295.294	183	<0.001
ApoB	Migraine with aura	229.524	164	0.000556755	229.552	165	0.000665471
ApoA1	Migraine with aura	335.652	254	<0.001	337.942	255	<0.001
Lipoprotein (a)	Migraine with aura	69.9571	45	0.00999939	69.973	46	0.0128834
Diacylglycerol (18:1_18:2)	Migraine				29.5479	23	0.162824
Phosphatidylcholine (16:0_16:0)	Migraine				15.7326	18	0.611201
Phosphatidylcholine (O-18:1_16:0)	Migraine				26.5392	20	0.148734
Phosphatidylcholine (O-18:1_20:3)	Migraine				9.8293	10	0.455595
Sphingomyelin (d36:1)	Migraine				27.7833	21	0.146406
Sphingomyelin (d38:1)	Migraine				34.0575	27	0.164383
Triacylglycerol (48:1)	Migraine				9.17781	9	0.421026
Triacylglycerol (48:2)	Migraine				18.9626	13	0.124269
Triacylglycerol (51:3)	Migraine				12.9028	15	0.609804
Triacylglycerol (52:4)	Migraine				13.1613	14	0.51386
Triacylglycerol (53:2)	Migraine				16.9407	12	0.151843
Triacylglycerol (53:3)	Migraine				25.5388	18	0.110779
Triacylglycerol (54:4)	Migraine				13.7959	19	0.795458
Triacylglycerol (54:5)	Migraine				11.2638	15	0.733679
Triacylglycerol (56:7)	Migraine				20.134	17	0.267432
Triacylglycerol (48:3)	Migraine without aura				15.7609	16	0.469768
Triacylglycerol (51:3)	Migraine without aura				15.0558	15	0.447408
Triacylglycerol (52:3)	Migraine without aura				18.0065	19	0.522005
Triacylglycerol (53:2)	Migraine without aura				15.1532	12	0.233166
Triacylglycerol (53:3)	Migraine without aura				27.2158	18	0.0750357
Triacylglycerol (54:4)	Migraine without aura				16.9975	19	0.590035
Triacylglycerol (54:5)	Migraine without aura				15.6291	15	0.407119
Sphingomyelin (d36:1)	Migraine with aura				24.8045	21	0.255731
MR, Mendelian randomization; IVW, inverse-variance weighted method; Q, Cochran’s Q statistic; df, degrees of freedom; p, p-value; HDL-C, high-density lipoprotein cholesterol; LDL-C, low-density lipoprotein cholesterol; TG, triglycerides; TC, total cholesterol; ApoB, apolipoprotein; ApoA1, apolipoprotein A1.

## Sheet: Supplementary Table 7
Supplementary Table 7. Effect of genetic liability to LDL-C on migraine.
	exposure	outcome	id.exposure	id.outcome	samplesize	SNP	b	SE	p	lo_ci	up_ci	or	or_lci95	or_uci95
1	LCL-C	migraine	LDL-C	migraine	333711	rs1010759	0.267383	0.777006	0.730756	-1.25555	1.79032	1.30654	0.28492	5.99134
2	LCL-C	migraine	LDL-C	migraine	333711	rs10231941	0.206642	0.656808	0.753054	-1.0807	1.49398	1.22954	0.339357	4.45481
3	LCL-C	migraine	LDL-C	migraine	333711	rs10448340	1.206	0.745886	0.105907	-0.25594	2.66793	3.34009	0.774189	14.4102
4	LCL-C	migraine	LDL-C	migraine	333711	rs10832963	-0.425691	0.613508	0.487768	-1.62817	0.776784	0.653318	0.196289	2.17447
5	LCL-C	migraine	LDL-C	migraine	333711	rs10910476	0.987219	0.834877	0.237018	-0.64914	2.62358	2.68376	0.522495	13.785
6	LCL-C	migraine	LDL-C	migraine	333711	rs11014204	-1.51773	0.913619	0.0966682	-3.30842	0.272966	0.21921	0.0365739	1.31386
7	LCL-C	migraine	LDL-C	migraine	333711	rs11065385	-0.339496	0.442855	0.443315	-1.20749	0.5285	0.712129	0.298946	1.69639
8	LCL-C	migraine	LDL-C	migraine	333711	rs11099097	-1.10866	0.59981	0.0645522	-2.28428	0.0669707	0.330002	0.101847	1.06926
9	LCL-C	migraine	LDL-C	migraine	333711	rs11226108	1.41323	0.837333	0.0914547	-0.227944	3.0544	4.1092	0.796169	21.2085
10	LCL-C	migraine	LDL-C	migraine	333711	rs113177823	0.406199	0.522348	0.436781	-0.617603	1.43	1.5011	0.539235	4.1787
11	LCL-C	migraine	LDL-C	migraine	333711	rs114165349	0.192463	0.477551	0.686933	-0.743536	1.12846	1.21223	0.47543	3.0909
12	LCL-C	migraine	LDL-C	migraine	333711	rs115458560	-2.25691	1.88551	0.231315	-5.95251	1.43868	0.104673	0.00259931	4.21514
13	LCL-C	migraine	LDL-C	migraine	333711	rs11568318	0.0643224	1.18674	0.956775	-2.26169	2.39033	1.06644	0.104175	10.9171
14	LCL-C	migraine	LDL-C	migraine	333711	rs11591147	-0.0330001	0.0785425	0.674371	-0.186943	0.120943	0.967538	0.829491	1.12856
15	LCL-C	migraine	LDL-C	migraine	333711	rs11601507	0.942179	0.596394	0.114154	-0.226753	2.11111	2.56557	0.797118	8.25741
16	LCL-C	migraine	LDL-C	migraine	333711	rs11621792	-1.14947	0.560278	0.0402077	-2.24761	-0.0513266	0.316804	0.105651	0.949968
17	LCL-C	migraine	LDL-C	migraine	333711	rs116734477	0.715783	0.644346	0.266625	-0.547136	1.9787	2.04579	0.578605	7.23335
18	LCL-C	migraine	LDL-C	migraine	333711	rs117139027	-2.17788	1.41948	0.12496	-4.96005	0.604293	0.113281	0.00701257	1.82996
19	LCL-C	migraine	LDL-C	migraine	333711	rs117733303	-0.435394	0.597535	0.466216	-1.60656	0.735775	0.647009	0.200576	2.0871
20	LCL-C	migraine	LDL-C	migraine	333711	rs118039278	-0.534265	0.300383	0.0753039	-1.12302	0.0544868	0.5861	0.325297	1.056
21	LCL-C	migraine	LDL-C	migraine	333711	rs1183851	-0.0998322	0.426472	0.814916	-0.935717	0.736052	0.904989	0.392305	2.08768
22	LCL-C	migraine	LDL-C	migraine	333711	rs12078100	0.686239	0.879582	0.43528	-1.03774	2.41022	1.98623	0.354254	11.1364
23	LCL-C	migraine	LDL-C	migraine	333711	rs12162782	-0.517468	0.805783	0.520748	-2.0968	1.06187	0.596028	0.122849	2.89176
24	LCL-C	migraine	LDL-C	migraine	333711	rs12208357	0.276774	0.39156	0.47966	-0.490684	1.04423	1.31887	0.612207	2.84122
25	LCL-C	migraine	LDL-C	migraine	333711	rs12246352	-0.931463	0.841763	0.268483	-2.58132	0.718392	0.393977	0.0756742	2.05113
26	LCL-C	migraine	LDL-C	migraine	333711	rs1229984	-1.34934	1.44693	0.351048	-4.18532	1.48663	0.259411	0.0152174	4.42217
27	LCL-C	migraine	LDL-C	migraine	333711	rs12445804	-0.536727	0.716175	0.453595	-1.94043	0.866976	0.584659	0.143642	2.3797
28	LCL-C	migraine	LDL-C	migraine	333711	rs12471768	0.372859	0.905573	0.680531	-1.40206	2.14778	1.45188	0.246089	8.56584
29	LCL-C	migraine	LDL-C	migraine	333711	rs1250258	1.35231	0.928077	0.145086	-0.466721	3.17134	3.86635	0.627055	23.8395
30	LCL-C	migraine	LDL-C	migraine	333711	rs1260326	0.773213	0.312425	0.0133284	0.160859	1.38557	2.16672	1.17452	3.99709
31	LCL-C	migraine	LDL-C	migraine	333711	rs12916	0.392076	0.167132	0.0189805	0.0644983	0.719654	1.48005	1.06662	2.05372
32	LCL-C	migraine	LDL-C	migraine	333711	rs13076933	0.301156	0.554835	0.587278	-0.78632	1.38863	1.35142	0.455518	4.00936
33	LCL-C	migraine	LDL-C	migraine	333711	rs13107325	-1.51807	1.81385	0.40263	-5.07322	2.03707	0.219134	0.00626225	7.66814
34	LCL-C	migraine	LDL-C	migraine	333711	rs13108218	0.393221	0.623913	0.528531	-0.829648	1.61609	1.48175	0.436203	5.03337
35	LCL-C	migraine	LDL-C	migraine	333711	rs13121616	-1.6514	0.929848	0.0757354	-3.4739	0.171106	0.191782	0.0309959	1.18662
36	LCL-C	migraine	LDL-C	migraine	333711	rs143020224	-0.121024	0.100397	0.22803	-0.317802	0.0757547	0.886013	0.727747	1.0787
37	LCL-C	migraine	LDL-C	migraine	333711	rs145730801	-0.159033	2.29402	0.944731	-4.65531	4.33725	0.852968	0.00951093	76.4967
38	LCL-C	migraine	LDL-C	migraine	333711	rs146433259	2.22977	1.43309	0.119727	-0.579083	5.03863	9.29776	0.560412	154.259
39	LCL-C	migraine	LDL-C	migraine	333711	rs146534110	-1.5246	1.06175	0.151023	-3.60564	0.556435	0.217708	0.0271702	1.74444
40	LCL-C	migraine	LDL-C	migraine	333711	rs150474434	-0.112115	0.560144	0.84136	-1.21	0.985768	0.893942	0.298198	2.67987
41	LCL-C	migraine	LDL-C	migraine	333711	rs1551891	0.113085	0.116124	0.330137	-0.114517	0.340688	1.11973	0.891797	1.40591
42	LCL-C	migraine	LDL-C	migraine	333711	rs1556562	-1.62099	0.650663	0.0127283	-2.89629	-0.345687	0.197704	0.055228	0.707734
43	LCL-C	migraine	LDL-C	migraine	333711	rs17050272	0.738712	0.506228	0.144497	-0.253495	1.73092	2.09324	0.776084	5.64584
44	LCL-C	migraine	LDL-C	migraine	333711	rs174564	-0.446111	0.328726	0.174753	-1.09041	0.198192	0.640113	0.336078	1.2192
45	LCL-C	migraine	LDL-C	migraine	333711	rs17476364	-1.91625	1.01865	0.0599496	-3.91282	0.0803066	0.147157	0.0199841	1.08362
46	LCL-C	migraine	LDL-C	migraine	333711	rs17569873	-1.64778	0.886732	0.0631313	-3.38578	0.0902112	0.192476	0.0338513	1.09441
47	LCL-C	migraine	LDL-C	migraine	333711	rs1801689	-1.32027	0.857305	0.123556	-3.00058	0.360052	0.267064	0.049758	1.4334
48	LCL-C	migraine	LDL-C	migraine	333711	rs183130	0.538391	0.350129	0.124124	-0.147862	1.22464	1.71325	0.86255	3.40296
49	LCL-C	migraine	LDL-C	migraine	333711	rs1883711	-0.214384	0.209338	0.305788	-0.624687	0.19592	0.807039	0.535429	1.21643
50	LCL-C	migraine	LDL-C	migraine	333711	rs2043085	0.0869521	0.614943	0.887555	-1.11834	1.29224	1.09084	0.326823	3.64093
51	LCL-C	migraine	LDL-C	migraine	333711	rs2066714	-0.307194	0.83341	0.712427	-1.94068	1.32629	0.735508	0.143607	3.76704
52	LCL-C	migraine	LDL-C	migraine	333711	rs2068888	0.563606	0.538497	0.295271	-0.491848	1.61906	1.757	0.611495	5.04834
53	LCL-C	migraine	LDL-C	migraine	333711	rs2073547	-0.289619	0.309988	0.350153	-0.897195	0.317957	0.748549	0.407712	1.37432
54	LCL-C	migraine	LDL-C	migraine	333711	rs2160994	0.0754854	0.598726	0.899671	-1.09802	1.24899	1.07841	0.333532	3.48681
55	LCL-C	migraine	LDL-C	migraine	333711	rs2238162	-0.240027	0.633206	0.704639	-1.48111	1.00106	0.786607	0.227385	2.72116
56	LCL-C	migraine	LDL-C	migraine	333711	rs2250802	-0.3306	0.609342	0.587438	-1.52491	0.86371	0.718493	0.217641	2.37194
57	LCL-C	migraine	LDL-C	migraine	333711	rs2256814	0.254893	0.873016	0.770311	-1.45622	1.966	1.29032	0.233116	7.14208
58	LCL-C	migraine	LDL-C	migraine	333711	rs2287622	-0.80687	0.488288	0.0984435	-1.76391	0.150174	0.446253	0.171373	1.16204
59	LCL-C	migraine	LDL-C	migraine	333711	rs2391825	0.941239	0.969272	0.331509	-0.958534	2.84101	2.56316	0.383455	17.1331
60	LCL-C	migraine	LDL-C	migraine	333711	rs2618566	0.595747	0.446805	0.182418	-0.279991	1.47149	1.81439	0.75579	4.3557
61	LCL-C	migraine	LDL-C	migraine	333711	rs2642438	-0.172007	0.452507	0.703856	-1.05892	0.714907	0.841973	0.34683	2.044
62	LCL-C	migraine	LDL-C	migraine	333711	rs2737265	-0.584597	0.551116	0.288803	-1.66479	0.495591	0.55733	0.189231	1.64147
63	LCL-C	migraine	LDL-C	migraine	333711	rs2738447	0.0823773	0.25006	0.741831	-0.407741	0.572496	1.08587	0.665151	1.77269
64	LCL-C	migraine	LDL-C	migraine	333711	rs2740488	0.218881	0.51575	0.671278	-0.791988	1.22975	1.24468	0.452944	3.42038
65	LCL-C	migraine	LDL-C	migraine	333711	rs2745353	1.55833	0.816104	0.0562012	-0.0412356	3.15789	4.75087	0.959603	23.521
66	LCL-C	migraine	LDL-C	migraine	333711	rs2820226	-1.96099	0.808131	0.0152421	-3.54493	-0.377055	0.140719	0.0288707	0.685879
67	LCL-C	migraine	LDL-C	migraine	333711	rs28406917	0.0239429	0.87485	0.978166	-1.69076	1.73865	1.02423	0.184379	5.68965
68	LCL-C	migraine	LDL-C	migraine	333711	rs28590710	0.211793	0.709224	0.765225	-1.17829	1.60187	1.23589	0.307806	4.96231
69	LCL-C	migraine	LDL-C	migraine	333711	rs28601761	0.0704552	0.169252	0.67721	-0.261279	0.402189	1.073	0.770066	1.49509
70	LCL-C	migraine	LDL-C	migraine	333711	rs28615248	0.622744	0.67706	0.357689	-0.704294	1.94978	1.86404	0.494458	7.02715
71	LCL-C	migraine	LDL-C	migraine	333711	rs28631087	-1.20701	0.869692	0.16518	-2.91161	0.497587	0.29909	0.0543883	1.64475
72	LCL-C	migraine	LDL-C	migraine	333711	rs28814720	2.05764	0.853623	0.0159314	0.384544	3.73074	7.82751	1.46894	41.7102
73	LCL-C	migraine	LDL-C	migraine	333711	rs3104412	1.0596	0.546623	0.0525685	-0.0117803	2.13098	2.88522	0.988289	8.42312
74	LCL-C	migraine	LDL-C	migraine	333711	rs34042070	-0.0577701	0.269651	0.83036	-0.586286	0.470746	0.943867	0.55639	1.60119
75	LCL-C	migraine	LDL-C	migraine	333711	rs34265667	1.26133	1.28929	0.327919	-1.26568	3.78833	3.5301	0.282049	44.1826
76	LCL-C	migraine	LDL-C	migraine	333711	rs34568880	-1.29714	1.10276	0.239487	-3.45855	0.864266	0.273312	0.0314754	2.37326
77	LCL-C	migraine	LDL-C	migraine	333711	rs35511051	-1.28638	0.575259	0.0253398	-2.41389	-0.158876	0.276268	0.0894666	0.853102
78	LCL-C	migraine	LDL-C	migraine	333711	rs35882350	0.149278	0.830646	0.857377	-1.47879	1.77735	1.161	0.227914	5.91413
79	LCL-C	migraine	LDL-C	migraine	333711	rs3732359	-0.0801833	0.64385	0.90089	-1.34213	1.18176	0.922947	0.261289	3.26011
80	LCL-C	migraine	LDL-C	migraine	333711	rs3780181	1.70444	0.818874	0.0373933	0.0994472	3.30943	5.49831	1.10456	27.3696
81	LCL-C	migraine	LDL-C	migraine	333711	rs3822855	0.761067	0.585165	0.193395	-0.385857	1.90799	2.14056	0.679868	6.73953
82	LCL-C	migraine	LDL-C	migraine	333711	rs4148826	0.279539	0.822932	0.734093	-1.33341	1.89249	1.32252	0.263577	6.63584
83	LCL-C	migraine	LDL-C	migraine	333711	rs4263041	-0.0979233	0.16211	0.545807	-0.415659	0.219812	0.906718	0.659906	1.24584
84	LCL-C	migraine	LDL-C	migraine	333711	rs4307732	-0.36084	0.314341	0.251	-0.976949	0.255269	0.697091	0.376458	1.29081
85	LCL-C	migraine	LDL-C	migraine	333711	rs438568	0.309779	0.874424	0.723139	-1.40409	2.02365	1.36312	0.24559	7.56589
86	LCL-C	migraine	LDL-C	migraine	333711	rs440677	0.932202	0.651704	0.1526	-0.345137	2.20954	2.5401	0.708123	9.11154
87	LCL-C	migraine	LDL-C	migraine	333711	rs4666384	-0.568184	0.693272	0.412462	-1.927	0.79063	0.566553	0.145585	2.20478
88	LCL-C	migraine	LDL-C	migraine	333711	rs472495	-0.292075	0.246031	0.235169	-0.774296	0.190146	0.746712	0.461028	1.20943
89	LCL-C	migraine	LDL-C	migraine	333711	rs4930163	1.19222	0.850851	0.161152	-0.475448	2.85989	3.29439	0.621607	17.4596
90	LCL-C	migraine	LDL-C	migraine	333711	rs4954192	-0.741354	0.71687	0.301064	-2.14642	0.663712	0.476468	0.116902	1.94199
91	LCL-C	migraine	LDL-C	migraine	333711	rs4970834	-0.0273496	0.123605	0.824885	-0.269616	0.214917	0.973021	0.763673	1.23976
92	LCL-C	migraine	LDL-C	migraine	333711	rs556107	0.0662369	0.2962	0.823051	-0.514315	0.646788	1.06848	0.59791	1.9094
93	LCL-C	migraine	LDL-C	migraine	333711	rs55637835	0.329542	0.918922	0.719881	-1.47155	2.13063	1.39033	0.22957	8.42016
94	LCL-C	migraine	LDL-C	migraine	333711	rs55714927	-0.0840822	0.449496	0.851614	-0.965094	0.796929	0.919356	0.380947	2.21872
95	LCL-C	migraine	LDL-C	migraine	333711	rs55831924	0.105013	0.690427	0.879109	-1.24822	1.45825	1.11073	0.287014	4.29843
96	LCL-C	migraine	LDL-C	migraine	333711	rs56130071	-0.435397	0.381199	0.253379	-1.18255	0.311752	0.647007	0.306497	1.36582
97	LCL-C	migraine	LDL-C	migraine	333711	rs56236159	0.147454	0.6407	0.817979	-1.10832	1.40323	1.15888	0.330113	4.0683
98	LCL-C	migraine	LDL-C	migraine	333711	rs597808	-0.591291	0.387732	0.127259	-1.35125	0.168664	0.553612	0.258917	1.18372
99	LCL-C	migraine	LDL-C	migraine	333711	rs6031587	0.0354801	0.786166	0.964003	-1.5054	1.57636	1.03612	0.221927	4.83734
100	LCL-C	migraine	LDL-C	migraine	333711	rs60612724	-0.746745	0.92865	0.421328	-2.5669	1.07341	0.473906	0.0767733	2.92533
101	LCL-C	migraine	LDL-C	migraine	333711	rs6074012	-0.389761	0.887083	0.660391	-2.12844	1.34892	0.677219	0.119022	3.85327
102	LCL-C	migraine	LDL-C	migraine	333711	rs61003864	-0.269228	0.799937	0.736448	-1.8371	1.29865	0.763969	0.159278	3.66434
103	LCL-C	migraine	LDL-C	migraine	333711	rs61754230	1.09862	1.60879	0.494679	-2.0546	4.25184	3.00002	0.128144	70.2343
104	LCL-C	migraine	LDL-C	migraine	333711	rs61988556	-1.91678	0.860505	0.0259136	-3.60337	-0.230188	0.14708	0.0272319	0.794384
105	LCL-C	migraine	LDL-C	migraine	333711	rs62033400	-0.222889	0.731887	0.760717	-1.65739	1.21161	0.800204	0.190636	3.35889
106	LCL-C	migraine	LDL-C	migraine	333711	rs6475606	-0.167036	0.518055	0.747127	-1.18242	0.848351	0.846169	0.306535	2.33579
107	LCL-C	migraine	LDL-C	migraine	333711	rs6495122	-1.17122	0.721304	0.104427	-2.58498	0.242531	0.309987	0.0753976	1.27447
108	LCL-C	migraine	LDL-C	migraine	333711	rs6544713	-0.128562	0.234738	0.583908	-0.588649	0.331524	0.879359	0.555077	1.39309
109	LCL-C	migraine	LDL-C	migraine	333711	rs6560499	0.596196	0.875086	0.495682	-1.11897	2.31136	1.8152	0.326615	10.0882
110	LCL-C	migraine	LDL-C	migraine	333711	rs6602912	1.27174	0.536769	0.0178239	0.219676	2.32381	3.56706	1.24567	10.2145
111	LCL-C	migraine	LDL-C	migraine	333711	rs6680227	0.465495	0.318192	0.143484	-0.158161	1.08915	1.5928	0.853713	2.97175
112	LCL-C	migraine	LDL-C	migraine	333711	rs6709904	-0.394636	0.391432	0.313365	-1.16184	0.37257	0.673925	0.312909	1.45146
113	LCL-C	migraine	LDL-C	migraine	333711	rs6732741	-0.486677	0.56808	0.391608	-1.60011	0.62676	0.614665	0.201873	1.87154
114	LCL-C	migraine	LDL-C	migraine	333711	rs6874202	-0.294206	0.339689	0.386433	-0.959998	0.371585	0.745123	0.382894	1.45003
115	LCL-C	migraine	LDL-C	migraine	333711	rs7108486	0.228208	0.921234	0.804351	-1.57741	2.03383	1.25635	0.206509	7.64328
116	LCL-C	migraine	LDL-C	migraine	333711	rs71311871	-0.591713	0.670986	0.377855	-1.90685	0.723419	0.553378	0.148548	2.06147
117	LCL-C	migraine	LDL-C	migraine	333711	rs7202323	-0.0671842	0.507368	0.894654	-1.06163	0.927257	0.935023	0.345893	2.52757
118	LCL-C	migraine	LDL-C	migraine	333711	rs7241918	-0.672505	0.874586	0.441929	-2.38669	1.04168	0.510428	0.0919331	2.83399
119	LCL-C	migraine	LDL-C	migraine	333711	rs72631343	0.295065	0.502405	0.556999	-0.689649	1.27978	1.34321	0.501752	3.59585
120	LCL-C	migraine	LDL-C	migraine	333711	rs72911393	-2.70596	0.945258	0.00420086	-4.55867	-0.853257	0.0668061	0.010476	0.426025
121	LCL-C	migraine	LDL-C	migraine	333711	rs7569317	-0.0957939	0.580214	0.868864	-1.23301	1.04142	0.908651	0.291413	2.83325
122	LCL-C	migraine	LDL-C	migraine	333711	rs76468627	0.191177	0.845564	0.821129	-1.46613	1.84848	1.21067	0.230817	6.35018
123	LCL-C	migraine	LDL-C	migraine	333711	rs7734476	0.713089	0.551651	0.196134	-0.368147	1.79433	2.04028	0.692016	6.01542
124	LCL-C	migraine	LDL-C	migraine	333711	rs7746081	0.177054	0.457254	0.6986	-0.719164	1.07327	1.1937	0.487159	2.92494
125	LCL-C	migraine	LDL-C	migraine	333711	rs77542162	-0.433476	0.509707	0.39508	-1.4325	0.56555	0.648252	0.238711	1.76042
126	LCL-C	migraine	LDL-C	migraine	333711	rs7776054	-0.130239	0.672183	0.846368	-1.44772	1.18724	0.877886	0.235107	3.27802
127	LCL-C	migraine	LDL-C	migraine	333711	rs77960347	-0.689647	0.861967	0.423661	-2.3791	0.999809	0.501753	0.0926336	2.71776
128	LCL-C	migraine	LDL-C	migraine	333711	rs79220007	0.197789	0.477994	0.679029	-0.739079	1.13466	1.2187	0.477554	3.1101
129	LCL-C	migraine	LDL-C	migraine	333711	rs79828839	1.4795	0.931663	0.112282	-0.346561	3.30556	4.39074	0.707116	27.2637
130	LCL-C	migraine	LDL-C	migraine	333711	rs8107974	-0.101177	0.201857	0.616207	-0.496817	0.294462	0.903773	0.608464	1.3424
131	LCL-C	migraine	LDL-C	migraine	333711	rs869412	0.273714	0.817903	0.737886	-1.32937	1.8768	1.31484	0.264643	6.53259
132	LCL-C	migraine	LDL-C	migraine	333711	rs880315	-0.800782	0.691089	0.246568	-2.15532	0.553752	0.448978	0.115867	1.73977
133	LCL-C	migraine	LDL-C	migraine	333711	rs9289196	-0.956771	0.833727	0.251141	-2.59088	0.677334	0.384131	0.0749544	1.96862
134	LCL-C	migraine	LDL-C	migraine	333711	rs934197	-0.223291	0.137791	0.105123	-0.493361	0.046779	0.799882	0.610571	1.04789
135	LCL-C	migraine	LDL-C	migraine	333711	rs9471968	0.91739	0.902891	0.309602	-0.852277	2.68706	2.50275	0.426443	14.6884
136	LCL-C	migraine	LDL-C	migraine	333711	rs9496567	0.169555	0.731034	0.816586	-1.26327	1.60238	1.18478	0.282727	4.96485
137	LCL-C	migraine	LDL-C	migraine	333711	rs960596	-1.86914	0.7936	0.0185094	-3.4246	-0.313683	0.154256	0.0325624	0.73075
138	LCL-C	migraine	LDL-C	migraine	333711	rs964184	0.280119	0.256072	0.273995	-0.221782	0.78202	1.32329	0.80109	2.18588
139	LCL-C	migraine	LDL-C	migraine	333711	rs9832727	-0.139044	0.740102	0.850977	-1.58964	1.31156	0.870189	0.203998	3.71194
140	LCL-C	migraine	LDL-C	migraine	333711	rs9834932	0.390922	0.581472	0.501395	-0.748764	1.53061	1.47834	0.472951	4.62098
141	LCL-C	migraine	LDL-C	migraine	333711	rs9884390	-0.657019	0.489139	0.179202	-1.61573	0.301693	0.518394	0.198745	1.35215
142	LCL-C	migraine	LDL-C	migraine	333711	rs9894946	0.88345	0.827921	0.28594	-0.739275	2.50617	2.41923	0.47746	12.2579
143	LCL-C	migraine	LDL-C	migraine	333711	rs9929977	-1.54618	0.628969	0.0139605	-2.77896	-0.313401	0.21306	0.0621031	0.730957
144	LCL-C	migraine	LDL-C	migraine	333711	rs9987289	-0.657812	0.323793	0.0421959	-1.29245	-0.0231781	0.517983	0.274598	0.977088

## Sheet: Supplementary Table 8
Supplementary Table 8. Effect of genetic liability to HDL-C on migraine.
	exposure	outcome	id.exposure	id.outcome	samplesize	SNP	b	SE	p	lo_ci	up_ci	or	or_lci95	or_uci95
1	HDL-C	migraine	HDL-C	migraine	333711	rs10031010	1.36244	0.873337	0.11875	-0.349299	3.07418	3.90572	0.705182	21.6322
2	HDL-C	migraine	HDL-C	migraine	333711	rs10053349	0.248445	0.870527	0.775341	-1.45779	1.95468	1.28203	0.232751	7.06164
3	HDL-C	migraine	HDL-C	migraine	333711	rs10108282	0.158664	0.729761	0.827881	-1.27167	1.589	1.17194	0.280364	4.89883
4	HDL-C	migraine	HDL-C	migraine	333711	rs10162642	0.0950215	0.308744	0.758259	-0.510116	0.700159	1.09968	0.600426	2.01407
5	HDL-C	migraine	HDL-C	migraine	333711	rs10233430	0.300935	0.506304	0.55226	-0.691421	1.29329	1.35112	0.500864	3.64476
6	HDL-C	migraine	HDL-C	migraine	333711	rs1045241	0.922922	0.678201	0.173565	-0.406353	2.2522	2.51663	0.666075	9.5086
7	HDL-C	migraine	HDL-C	migraine	333711	rs1047891	-0.724355	0.585017	0.21565	-1.87099	0.422279	0.484637	0.153971	1.52543
8	HDL-C	migraine	HDL-C	migraine	333711	rs10504477	0.0440736	0.693935	0.949358	-1.31604	1.40419	1.04506	0.268195	4.07221
9	HDL-C	migraine	HDL-C	migraine	333711	rs10513801	-0.589407	0.570131	0.301225	-1.70686	0.528049	0.554656	0.181434	1.69562
10	HDL-C	migraine	HDL-C	migraine	333711	rs1055582	-0.315405	0.751082	0.674534	-1.78753	1.15672	0.729494	0.167374	3.17948
11	HDL-C	migraine	HDL-C	migraine	333711	rs10750766	0.537622	0.634214	0.396605	-0.705436	1.78068	1.71193	0.493893	5.9339
12	HDL-C	migraine	HDL-C	migraine	333711	rs10774439	1.16653	0.592078	0.0488123	0.00605528	2.327	3.21083	1.00607	10.2472
13	HDL-C	migraine	HDL-C	migraine	333711	rs10786114	0.479167	0.61887	0.438776	-0.733819	1.69215	1.61473	0.480072	5.43116
14	HDL-C	migraine	HDL-C	migraine	333711	rs1083470	0.189897	0.907217	0.8342	-1.58825	1.96804	1.20913	0.204283	7.15665
15	HDL-C	migraine	HDL-C	migraine	333711	rs11009262	0.132214	0.92604	0.886469	-1.68282	1.94725	1.14135	0.185848	7.00941
16	HDL-C	migraine	HDL-C	migraine	333711	rs11021232	-0.694649	0.823555	0.398962	-2.30882	0.919519	0.49925	0.0993787	2.50808
17	HDL-C	migraine	HDL-C	migraine	333711	rs11045171	-0.4395	0.442916	0.321057	-1.30762	0.428615	0.644359	0.270464	1.53513
18	HDL-C	migraine	HDL-C	migraine	333711	rs111363680	-1.26665	1.35982	0.351602	-3.9319	1.39859	0.281773	0.0196064	4.04949
19	HDL-C	migraine	HDL-C	migraine	333711	rs11171710	-0.318999	0.910911	0.72619	-2.10438	1.46639	0.726876	0.121921	4.33354
20	HDL-C	migraine	HDL-C	migraine	333711	rs112001035	0.508589	0.409885	0.214676	-0.294786	1.31196	1.66294	0.744691	3.71346
21	HDL-C	migraine	HDL-C	migraine	333711	rs11218738	-0.308973	0.53925	0.566666	-1.3659	0.747956	0.7342	0.25515	2.11268
22	HDL-C	migraine	HDL-C	migraine	333711	rs112350227	2.12349	1.64739	0.197398	-1.1054	5.35237	8.36023	0.331079	211.109
23	HDL-C	migraine	HDL-C	migraine	333711	rs11239536	0.376545	0.399007	0.345321	-0.40551	1.1586	1.45724	0.666637	3.18547
24	HDL-C	migraine	HDL-C	migraine	333711	rs11254464	1.79844	0.824112	0.0290889	0.183183	3.4137	6.04023	1.20103	30.3775
25	HDL-C	migraine	HDL-C	migraine	333711	rs1132274	-2.30852	0.683916	0.000736954	-3.649	-0.968048	0.099408	0.0260172	0.379824
26	HDL-C	migraine	HDL-C	migraine	333711	rs113740515	-0.308724	0.355643	0.385355	-1.00578	0.388337	0.734384	0.365757	1.47453
27	HDL-C	migraine	HDL-C	migraine	333711	rs113966472	0.548421	0.838362	0.513011	-1.09477	2.19161	1.73052	0.334617	8.94961
28	HDL-C	migraine	HDL-C	migraine	333711	rs114165349	-0.133521	0.331299	0.686933	-0.782867	0.515826	0.875009	0.457094	1.67502
29	HDL-C	migraine	HDL-C	migraine	333711	rs115912456	-3.31755	1.4091	0.0185544	-6.07939	-0.555702	0.0362416	0.00228957	0.573669
30	HDL-C	migraine	HDL-C	migraine	333711	rs116006942	0.513358	0.895805	0.566598	-1.24242	2.26914	1.67089	0.288685	9.67104
31	HDL-C	migraine	HDL-C	migraine	333711	rs11631178	0.760269	0.817033	0.3521	-0.841116	2.36165	2.13885	0.431229	10.6085
32	HDL-C	migraine	HDL-C	migraine	333711	rs11640494	-1.01625	0.728692	0.163131	-2.44449	0.411989	0.36195	0.0867707	1.50982
33	HDL-C	migraine	HDL-C	migraine	333711	rs11664369	-0.492147	0.564395	0.383214	-1.59836	0.614068	0.611313	0.202228	1.84793
34	HDL-C	migraine	HDL-C	migraine	333711	rs1168114	-0.995668	0.767232	0.194376	-2.49944	0.508106	0.369476	0.0821307	1.66214
35	HDL-C	migraine	HDL-C	migraine	333711	rs116843064	-0.204294	0.155795	0.189758	-0.509653	0.101065	0.815223	0.600704	1.10635
36	HDL-C	migraine	HDL-C	migraine	333711	rs116857878	1.10288	1.12094	0.32517	-1.09416	3.29993	3.01284	0.334819	27.1107
37	HDL-C	migraine	HDL-C	migraine	333711	rs11688682	-0.906005	0.813903	0.265639	-2.50125	0.689244	0.404136	0.0819822	1.99221
38	HDL-C	migraine	HDL-C	migraine	333711	rs117230571	0.214342	1.08008	0.842692	-1.90261	2.33129	1.23905	0.149179	10.2913
39	HDL-C	migraine	HDL-C	migraine	333711	rs117291242	-0.349199	0.73259	0.633602	-1.78508	1.08668	0.705253	0.167784	2.96441
40	HDL-C	migraine	HDL-C	migraine	333711	rs117762989	-3.71287	1.90788	0.0516461	-7.45232	0.026573	0.0244073	0.000580095	1.02693
41	HDL-C	migraine	HDL-C	migraine	333711	rs117847213	-0.323103	1.27831	0.800455	-2.82859	2.18238	0.7239	0.0590963	8.86741
42	HDL-C	migraine	HDL-C	migraine	333711	rs12046972	-1.02166	0.709054	0.14962	-2.4114	0.368088	0.359998	0.0896893	1.44497
43	HDL-C	migraine	HDL-C	migraine	333711	rs12205778	-1.35063	0.748283	0.0710797	-2.81726	0.116008	0.259078	0.0597695	1.123
44	HDL-C	migraine	HDL-C	migraine	333711	rs12229011	-0.388789	0.763878	0.610775	-1.88599	1.10841	0.677878	0.151679	3.02954
45	HDL-C	migraine	HDL-C	migraine	333711	rs1225053	-0.492235	0.781036	0.528542	-2.02306	1.03859	0.611259	0.13225	2.82524
46	HDL-C	migraine	HDL-C	migraine	333711	rs1240820	-0.866568	0.855342	0.311001	-2.54304	0.809902	0.420392	0.0786272	2.24769
47	HDL-C	migraine	HDL-C	migraine	333711	rs12462109	-1.04664	0.705934	0.138172	-2.43027	0.33699	0.351115	0.088013	1.40072
48	HDL-C	migraine	HDL-C	migraine	333711	rs12475332	-2.29112	0.981321	0.0195574	-4.21451	-0.367732	0.101153	0.0147795	0.692302
49	HDL-C	migraine	HDL-C	migraine	333711	rs12575456	-0.440776	0.236035	0.0618433	-0.903405	0.0218528	0.643537	0.405188	1.02209
50	HDL-C	migraine	HDL-C	migraine	333711	rs12686780	0.687874	0.80288	0.391578	-0.88577	2.26152	1.98948	0.412397	9.59765
51	HDL-C	migraine	HDL-C	migraine	333711	rs12705595	-0.115426	0.960083	0.904305	-1.99719	1.76634	0.890987	0.135716	5.84938
52	HDL-C	migraine	HDL-C	migraine	333711	rs12740374	-0.525224	0.436831	0.229227	-1.38141	0.330964	0.591423	0.251223	1.39231
53	HDL-C	migraine	HDL-C	migraine	333711	rs12740811	-0.117416	1.024	0.908711	-2.12447	1.88963	0.889215	0.119497	6.61694
54	HDL-C	migraine	HDL-C	migraine	333711	rs12781812	0.174668	1.04884	0.867737	-1.88106	2.2304	1.19085	0.152428	9.30357
55	HDL-C	migraine	HDL-C	migraine	333711	rs12926854	-0.455967	1.00781	0.650959	-2.43128	1.51935	0.633835	0.0879239	4.56926
56	HDL-C	migraine	HDL-C	migraine	333711	rs12928099	0.370224	0.53706	0.490601	-0.682413	1.42286	1.44806	0.505396	4.14897
57	HDL-C	migraine	HDL-C	migraine	333711	rs12986742	0.527121	0.990604	0.594642	-1.41446	2.4687	1.69405	0.243056	11.8071
58	HDL-C	migraine	HDL-C	migraine	333711	rs12998038	-0.97882	0.865758	0.258226	-2.6757	0.718065	0.375754	0.0688583	2.05046
59	HDL-C	migraine	HDL-C	migraine	333711	rs13066793	0.663748	0.857661	0.438987	-1.01727	2.34476	1.94206	0.361581	10.4308
60	HDL-C	migraine	HDL-C	migraine	333711	rs13087167	-0.441026	0.644406	0.493728	-1.70406	0.822011	0.643376	0.181943	2.27507
61	HDL-C	migraine	HDL-C	migraine	333711	rs13107325	-0.469201	0.560619	0.40263	-1.56801	0.629613	0.625502	0.208459	1.87688
62	HDL-C	migraine	HDL-C	migraine	333711	rs13111599	0.685038	0.933615	0.463103	-1.14485	2.51492	1.98385	0.318272	12.3657
63	HDL-C	migraine	HDL-C	migraine	333711	rs13137144	0.596261	0.638064	0.350053	-0.654343	1.84687	1.81532	0.519783	6.33992
64	HDL-C	migraine	HDL-C	migraine	333711	rs13144151	-0.331835	0.807633	0.681165	-1.9148	1.25113	0.717606	0.147372	3.49427
65	HDL-C	migraine	HDL-C	migraine	333711	rs13235365	0.139103	0.470015	0.767265	-0.782127	1.06033	1.14924	0.457432	2.88733
66	HDL-C	migraine	HDL-C	migraine	333711	rs13269725	-0.905907	1.05275	0.389507	-2.9693	1.15749	0.404175	0.0513392	3.18193
67	HDL-C	migraine	HDL-C	migraine	333711	rs13379043	-0.343988	0.650908	0.59717	-1.61977	0.931791	0.708937	0.197945	2.53905
68	HDL-C	migraine	HDL-C	migraine	333711	rs13389219	-0.729966	0.392263	0.0627572	-1.4988	0.0388702	0.481926	0.223398	1.03964
69	HDL-C	migraine	HDL-C	migraine	333711	rs1349852	0.99711	0.927948	0.282584	-0.821667	2.81589	2.71044	0.439698	16.708
70	HDL-C	migraine	HDL-C	migraine	333711	rs1383732	2.01161	1.17424	0.0866917	-0.289905	4.31312	7.47534	0.748335	74.6735
71	HDL-C	migraine	HDL-C	migraine	333711	rs1395221	-1.02404	0.935364	0.273602	-2.85736	0.809271	0.35914	0.0574204	2.24627
72	HDL-C	migraine	HDL-C	migraine	333711	rs140064750	0.226002	0.749771	0.763088	-1.24355	1.69555	1.25358	0.288359	5.44966
73	HDL-C	migraine	HDL-C	migraine	333711	rs140164052	-0.316941	0.704867	0.652965	-1.69848	1.0646	0.728374	0.182961	2.89968
74	HDL-C	migraine	HDL-C	migraine	333711	rs141062196	-0.389642	0.802512	0.627302	-1.96256	1.18328	0.6773	0.140498	3.26507
75	HDL-C	migraine	HDL-C	migraine	333711	rs1411432	2.19444	0.969898	0.0236637	0.293438	4.09544	8.97495	1.34103	60.0656
76	HDL-C	migraine	HDL-C	migraine	333711	rs1412234	-0.736396	0.889432	0.407705	-2.47968	1.00689	0.478837	0.0837698	2.73708
77	HDL-C	migraine	HDL-C	migraine	333711	rs141440048	1.07342	2.82568	0.704034	-4.46491	6.61175	2.92537	0.0115057	743.784
78	HDL-C	migraine	HDL-C	migraine	333711	rs141469619	-0.329918	0.399599	0.409018	-1.11313	0.453296	0.718983	0.328528	1.57349
79	HDL-C	migraine	HDL-C	migraine	333711	rs142288236	0.0379404	0.407652	0.925848	-0.761058	0.836938	1.03867	0.467172	2.30929
80	HDL-C	migraine	HDL-C	migraine	333711	rs1431659	0.616886	0.942963	0.512984	-1.23132	2.46509	1.85315	0.291906	11.7646
81	HDL-C	migraine	HDL-C	migraine	333711	rs144033177	-0.136699	0.754031	0.85614	-1.6146	1.3412	0.872233	0.19897	3.82364
82	HDL-C	migraine	HDL-C	migraine	333711	rs144311893	-0.576958	0.762728	0.449385	-2.0719	0.917989	0.561604	0.125946	2.50425
83	HDL-C	migraine	HDL-C	migraine	333711	rs1446585	-1.37223	0.651331	0.0351337	-2.64884	-0.0956249	0.25354	0.0707329	0.908805
84	HDL-C	migraine	HDL-C	migraine	333711	rs145947882	0.0752969	0.185737	0.685188	-0.288748	0.439342	1.0782	0.749201	1.55169
85	HDL-C	migraine	HDL-C	migraine	333711	rs1471251	-1.22503	0.547201	0.0251745	-2.29754	-0.152513	0.29375	0.100506	0.858548
86	HDL-C	migraine	HDL-C	migraine	333711	rs147627829	0.247214	0.637775	0.698298	-1.00282	1.49725	1.28045	0.366842	4.46939
87	HDL-C	migraine	HDL-C	migraine	333711	rs147772065	0.047452	1.17257	0.96772	-2.25079	2.3457	1.0486	0.105316	10.4405
88	HDL-C	migraine	HDL-C	migraine	333711	rs150224153	0.0136726	0.209462	0.947955	-0.396873	0.424218	1.01377	0.672419	1.5284
89	HDL-C	migraine	HDL-C	migraine	333711	rs150237291	-1.01506	0.676298	0.133379	-2.34061	0.310481	0.36238	0.0962694	1.36408
90	HDL-C	migraine	HDL-C	migraine	333711	rs150844304	-0.12128	0.842119	0.885486	-1.77183	1.52927	0.885785	0.170021	4.61482
91	HDL-C	migraine	HDL-C	migraine	333711	rs150861794	0.184365	1.34478	0.890955	-2.45141	2.82014	1.20245	0.0861718	16.7792
92	HDL-C	migraine	HDL-C	migraine	333711	rs1534696	-0.49581	0.628415	0.430121	-1.7275	0.735884	0.609078	0.177728	2.08733
93	HDL-C	migraine	HDL-C	migraine	333711	rs16928809	-0.644767	0.755073	0.393153	-2.12471	0.835176	0.524785	0.119468	2.30522
94	HDL-C	migraine	HDL-C	migraine	333711	rs17124112	-1.52107	1.03542	0.141822	-3.5505	0.508352	0.218477	0.0287103	1.66255
95	HDL-C	migraine	HDL-C	migraine	333711	rs17138358	-0.0603525	0.415195	0.884427	-0.874135	0.75343	0.941433	0.417223	2.12427
96	HDL-C	migraine	HDL-C	migraine	333711	rs17309930	1.77023	0.556658	0.00147225	0.679177	2.86128	5.87218	1.97225	17.4838
97	HDL-C	migraine	HDL-C	migraine	333711	rs17326656	1.67759	0.631012	0.00784708	0.440812	2.91438	5.35266	1.55397	18.4373
98	HDL-C	migraine	HDL-C	migraine	333711	rs174566	-0.247029	0.186573	0.185491	-0.612712	0.118654	0.781118	0.541879	1.12598
99	HDL-C	migraine	HDL-C	migraine	333711	rs1760940	-1.09689	1.03331	0.288451	-3.12218	0.928403	0.333909	0.0440611	2.53046
100	HDL-C	migraine	HDL-C	migraine	333711	rs17713879	-0.298937	0.764882	0.695925	-1.79811	1.20023	0.741606	0.165612	3.32089
101	HDL-C	migraine	HDL-C	migraine	333711	rs1771582	-0.430961	0.863176	0.617587	-2.12278	1.26086	0.649885	0.119698	3.52847
102	HDL-C	migraine	HDL-C	migraine	333711	rs183906992	1.01542	0.885842	0.251679	-0.720826	2.75167	2.76053	0.48635	15.6688
103	HDL-C	migraine	HDL-C	migraine	333711	rs185073199	-0.277746	0.505677	0.582829	-1.26887	0.71338	0.757489	0.281148	2.04088
104	HDL-C	migraine	HDL-C	migraine	333711	rs1862205	-1.72396	0.927491	0.0630649	-3.54184	0.0939236	0.178359	0.02896	1.09848
105	HDL-C	migraine	HDL-C	migraine	333711	rs188502504	-0.118657	0.645223	0.854092	-1.38329	1.14598	0.888113	0.250751	3.14552
106	HDL-C	migraine	HDL-C	migraine	333711	rs1955512	-2.04951	0.960568	0.0328722	-3.93222	-0.166794	0.128798	0.0196001	0.846374
107	HDL-C	migraine	HDL-C	migraine	333711	rs1970811	-0.403967	0.919517	0.660426	-2.20622	1.39829	0.667666	0.110116	4.04826
108	HDL-C	migraine	HDL-C	migraine	333711	rs201441	0.629294	0.944133	0.505072	-1.22121	2.4798	1.87628	0.294874	11.9388
109	HDL-C	migraine	HDL-C	migraine	333711	rs2066714	-0.138714	0.376329	0.712427	-0.876319	0.59889	0.870477	0.416312	1.8201
110	HDL-C	migraine	HDL-C	migraine	333711	rs2068888	-0.564423	0.539277	0.295271	-1.62141	0.492561	0.568688	0.197621	1.6365
111	HDL-C	migraine	HDL-C	migraine	333711	rs2098368	-1.0708	0.932948	0.251067	-2.89938	0.757776	0.342734	0.0550574	2.13353
112	HDL-C	migraine	HDL-C	migraine	333711	rs2098918	-2.31199	0.897825	0.0100212	-4.07172	-0.552249	0.0990644	0.017048	0.575654
113	HDL-C	migraine	HDL-C	migraine	333711	rs2155220	1.68076	1.00647	0.0949286	-0.291924	3.65345	5.36965	0.746825	38.6076
114	HDL-C	migraine	HDL-C	migraine	333711	rs2159607	-1.21985	0.741395	0.0998976	-2.67299	0.23328	0.295273	0.0690456	1.26273
115	HDL-C	migraine	HDL-C	migraine	333711	rs2196808	-0.763267	0.941953	0.417766	-2.6095	1.08296	0.466141	0.0735716	2.95341
116	HDL-C	migraine	HDL-C	migraine	333711	rs2236464	-0.420142	0.93506	0.6532	-2.25286	1.41258	0.656954	0.105098	4.10652
117	HDL-C	migraine	HDL-C	migraine	333711	rs2237035	-1.95279	0.781774	0.0124935	-3.48506	-0.420509	0.141878	0.0306519	0.656713
118	HDL-C	migraine	HDL-C	migraine	333711	rs2247355	0.378193	0.58259	0.516236	-0.763684	1.52007	1.45964	0.465947	4.57255
119	HDL-C	migraine	HDL-C	migraine	333711	rs2256609	0.685753	0.344599	0.0465906	0.0103389	1.36117	1.98527	1.01039	3.90074
120	HDL-C	migraine	HDL-C	migraine	333711	rs2268840	1.90622	0.695104	0.00610021	0.543812	3.26862	6.72759	1.72256	26.2751
121	HDL-C	migraine	HDL-C	migraine	333711	rs2290866	0.834218	0.922114	0.365635	-0.973126	2.64156	2.30301	0.3779	14.0351
122	HDL-C	migraine	HDL-C	migraine	333711	rs2297409	0.0669672	0.474987	0.88788	-0.864007	0.997941	1.06926	0.42147	2.71269
123	HDL-C	migraine	HDL-C	migraine	333711	rs2298214	-0.0348482	0.836471	0.966769	-1.67433	1.60463	0.965752	0.187434	4.97604
124	HDL-C	migraine	HDL-C	migraine	333711	rs2298624	0.154466	0.454969	0.734226	-0.737273	1.04621	1.16703	0.478417	2.84683
125	HDL-C	migraine	HDL-C	migraine	333711	rs2298632	-1.52116	0.726451	0.0362638	-2.945	-0.0973136	0.218459	0.052602	0.907271
126	HDL-C	migraine	HDL-C	migraine	333711	rs2302263	-0.489441	0.423478	0.247778	-1.31946	0.340576	0.612969	0.26728	1.40576
127	HDL-C	migraine	HDL-C	migraine	333711	rs2307111	0.988398	0.549947	0.0722941	-0.0894974	2.06629	2.68693	0.914391	7.8955
128	HDL-C	migraine	HDL-C	migraine	333711	rs2339234	-1.38205	0.91435	0.130657	-3.17418	0.410071	0.251062	0.0418283	1.50693
129	HDL-C	migraine	HDL-C	migraine	333711	rs235314	0.0940888	0.586744	0.872599	-1.05593	1.24411	1.09866	0.347869	3.46983
130	HDL-C	migraine	HDL-C	migraine	333711	rs2362541	-0.749673	0.967626	0.438484	-2.64622	1.14687	0.472521	0.0709188	3.14833
131	HDL-C	migraine	HDL-C	migraine	333711	rs2364723	-0.711495	0.905643	0.432088	-2.48656	1.06357	0.49091	0.083196	2.89668
132	HDL-C	migraine	HDL-C	migraine	333711	rs2417125	-1.05972	0.945356	0.262297	-2.91262	0.793175	0.346552	0.0543332	2.2104
133	HDL-C	migraine	HDL-C	migraine	333711	rs2435307	-1.28178	0.634883	0.0434947	-2.52615	-0.0374125	0.277542	0.079966	0.963279
134	HDL-C	migraine	HDL-C	migraine	333711	rs2498786	-1.1852	0.42354	0.00513694	-2.01534	-0.355061	0.305685	0.133275	0.70113
135	HDL-C	migraine	HDL-C	migraine	333711	rs2516331	0.556246	0.92368	0.547037	-1.25417	2.36666	1.74411	0.285313	10.6617
136	HDL-C	migraine	HDL-C	migraine	333711	rs2520096	0.504601	0.716973	0.481561	-0.900666	1.90987	1.65632	0.406299	6.7522
137	HDL-C	migraine	HDL-C	migraine	333711	rs254562	-0.158154	0.915252	0.86281	-1.95205	1.63574	0.853718	0.141983	5.13325
138	HDL-C	migraine	HDL-C	migraine	333711	rs2586116	-0.38034	0.744718	0.609549	-1.83999	1.07931	0.683629	0.158819	2.94264
139	HDL-C	migraine	HDL-C	migraine	333711	rs2642438	-0.157488	0.414312	0.703856	-0.96954	0.654563	0.854287	0.379257	1.9243
140	HDL-C	migraine	HDL-C	migraine	333711	rs2645979	-2.29552	0.911175	0.0117591	-4.08142	-0.509614	0.100709	0.0168835	0.600727
141	HDL-C	migraine	HDL-C	migraine	333711	rs267738	-1.02897	0.611675	0.0925266	-2.22785	0.169912	0.357375	0.10776	1.1852
142	HDL-C	migraine	HDL-C	migraine	333711	rs2723065	0.445879	0.728859	0.540703	-0.982683	1.87444	1.56186	0.374305	6.51718
143	HDL-C	migraine	HDL-C	migraine	333711	rs2740488	0.0804891	0.189656	0.671278	-0.291238	0.452216	1.08382	0.747338	1.57179
144	HDL-C	migraine	HDL-C	migraine	333711	rs2792751	-0.140056	0.307032	0.648275	-0.741839	0.461727	0.86931	0.476237	1.58681
145	HDL-C	migraine	HDL-C	migraine	333711	rs2800710	-0.975177	0.51124	0.0564591	-1.97721	0.026853	0.377126	0.138455	1.02722
146	HDL-C	migraine	HDL-C	migraine	333711	rs2804894	0.109629	0.732022	0.880952	-1.32513	1.54439	1.11586	0.265767	4.68513
147	HDL-C	migraine	HDL-C	migraine	333711	rs2814982	-1.56917	0.504153	0.00185512	-2.55732	-0.581035	0.208217	0.0775126	0.559319
148	HDL-C	migraine	HDL-C	migraine	333711	rs28362901	-1.73611	0.674743	0.0100825	-3.0586	-0.41361	0.176205	0.0469533	0.661259
149	HDL-C	migraine	HDL-C	migraine	333711	rs28510484	0.457227	0.891611	0.608084	-1.29033	2.20479	1.57969	0.27518	9.06831
150	HDL-C	migraine	HDL-C	migraine	333711	rs2910949	0.776949	0.905169	0.390701	-0.997182	2.55108	2.17483	0.368917	12.8209
151	HDL-C	migraine	HDL-C	migraine	333711	rs2925979	0.276514	0.296855	0.351606	-0.305322	0.85835	1.31853	0.736886	2.35927
152	HDL-C	migraine	HDL-C	migraine	333711	rs2943645	-0.0390515	0.24708	0.874416	-0.523328	0.445225	0.961701	0.592546	1.56084
153	HDL-C	migraine	HDL-C	migraine	333711	rs2963468	-0.253182	0.768847	0.741928	-1.76012	1.25376	0.776327	0.172024	3.50348
154	HDL-C	migraine	HDL-C	migraine	333711	rs2965169	-0.307329	0.895523	0.73146	-2.06256	1.4479	0.735408	0.127129	4.25416
155	HDL-C	migraine	HDL-C	migraine	333711	rs3027167	0.104146	0.992145	0.916399	-1.84046	2.04875	1.10976	0.158745	7.75821
156	HDL-C	migraine	HDL-C	migraine	333711	rs308	-0.0598067	0.242986	0.80558	-0.536058	0.416445	0.941947	0.58505	1.51656
157	HDL-C	migraine	HDL-C	migraine	333711	rs3184504	-0.690882	0.396975	0.0817948	-1.46895	0.0871893	0.501134	0.230166	1.0911
158	HDL-C	migraine	HDL-C	migraine	333711	rs32578	-0.554544	0.798469	0.487363	-2.11954	1.01045	0.574334	0.120086	2.74685
159	HDL-C	migraine	HDL-C	migraine	333711	rs330089	-0.8378	1.03103	0.416454	-2.85861	1.18301	0.432661	0.0573482	3.26419
160	HDL-C	migraine	HDL-C	migraine	333711	rs34045894	1.21488	0.78624	0.122303	-0.326149	2.75591	3.3699	0.721698	15.7354
161	HDL-C	migraine	HDL-C	migraine	333711	rs34138141	0.722698	0.713241	0.310936	-0.675254	2.12065	2.05998	0.509027	8.33656
162	HDL-C	migraine	HDL-C	migraine	333711	rs343	-0.106888	0.158826	0.500956	-0.418186	0.204411	0.898627	0.65824	1.2268
163	HDL-C	migraine	HDL-C	migraine	333711	rs34940374	0.179297	0.70299	0.798685	-1.19856	1.55716	1.19638	0.301627	4.74531
164	HDL-C	migraine	HDL-C	migraine	333711	rs35493868	-0.0408771	0.36361	0.91049	-0.753552	0.671797	0.959947	0.470692	1.95775
165	HDL-C	migraine	HDL-C	migraine	333711	rs36057735	-0.726441	0.456566	0.111588	-1.62131	0.168428	0.483627	0.19764	1.18344
166	HDL-C	migraine	HDL-C	migraine	333711	rs367070	-0.114708	0.269777	0.670693	-0.643471	0.414054	0.891626	0.525465	1.51294
167	HDL-C	migraine	HDL-C	migraine	333711	rs367677	-1.71842	0.691007	0.0128885	-3.0728	-0.364047	0.179349	0.0462916	0.694859
168	HDL-C	migraine	HDL-C	migraine	333711	rs3732356	-0.40871	0.693388	0.555566	-1.76775	0.95033	0.664507	0.170717	2.58656
169	HDL-C	migraine	HDL-C	migraine	333711	rs3745683	-0.228878	0.33189	0.490434	-0.879382	0.421626	0.795426	0.415039	1.52444
170	HDL-C	migraine	HDL-C	migraine	333711	rs3746915	-0.694814	0.983678	0.479975	-2.62282	1.2332	0.499167	0.0725976	3.43218
171	HDL-C	migraine	HDL-C	migraine	333711	rs3747973	1.83797	0.749303	0.0141707	0.369336	3.3066	6.28377	1.44677	27.2923
172	HDL-C	migraine	HDL-C	migraine	333711	rs3768321	-0.499878	0.308977	0.105695	-1.10547	0.105716	0.606604	0.331054	1.11151
173	HDL-C	migraine	HDL-C	migraine	333711	rs3794752	-0.605233	0.896545	0.49963	-2.36246	1.15199	0.545947	0.0941882	3.1645
174	HDL-C	migraine	HDL-C	migraine	333711	rs3814883	0.688797	0.6847	0.314423	-0.653214	2.03081	1.99132	0.52037	7.62024
175	HDL-C	migraine	HDL-C	migraine	333711	rs3924313	-0.387549	0.496212	0.434793	-1.36012	0.585026	0.678718	0.256629	1.79504
176	HDL-C	migraine	HDL-C	migraine	333711	rs4074448	-0.757319	0.685388	0.269181	-2.10068	0.58604	0.468922	0.122373	1.79686
177	HDL-C	migraine	HDL-C	migraine	333711	rs41272086	0.158323	0.304565	0.603179	-0.438624	0.755271	1.17154	0.644923	2.12819
178	HDL-C	migraine	HDL-C	migraine	333711	rs42125	-1.93502	0.865853	0.0254299	-3.63209	-0.237944	0.144422	0.0264609	0.788247
179	HDL-C	migraine	HDL-C	migraine	333711	rs429358	-0.170227	0.176769	0.335551	-0.516694	0.176239	0.843473	0.59649	1.19272
180	HDL-C	migraine	HDL-C	migraine	333711	rs454968	0.512554	0.965424	0.59548	-1.37968	2.40479	1.66955	0.25166	11.0761
181	HDL-C	migraine	HDL-C	migraine	333711	rs460428	-2.58896	0.903291	0.00415514	-4.35941	-0.818506	0.0750983	0.0127859	0.44109
182	HDL-C	migraine	HDL-C	migraine	333711	rs4614	-0.574788	0.634816	0.365232	-1.81903	0.669451	0.562824	0.162183	1.95317
183	HDL-C	migraine	HDL-C	migraine	333711	rs4650994	-0.0978633	0.576529	0.86521	-1.22786	1.03213	0.906773	0.292919	2.80705
184	HDL-C	migraine	HDL-C	migraine	333711	rs4691379	1.2207	1.01016	0.226884	-0.75921	3.20061	3.38956	0.468036	24.5476
185	HDL-C	migraine	HDL-C	migraine	333711	rs4784709	0.0751121	0.509607	0.882822	-0.923718	1.07394	1.07801	0.39704	2.9269
186	HDL-C	migraine	HDL-C	migraine	333711	rs4855582	1.48417	0.935272	0.11254	-0.348968	3.3173	4.41128	0.705416	27.5857
187	HDL-C	migraine	HDL-C	migraine	333711	rs4871603	0.158823	0.303762	0.601077	-0.436552	0.754197	1.17213	0.646261	2.1259
188	HDL-C	migraine	HDL-C	migraine	333711	rs4871624	-0.750186	0.57474	0.191804	-1.87668	0.376305	0.472279	0.153098	1.45689
189	HDL-C	migraine	HDL-C	migraine	333711	rs4875043	-1.19365	0.816067	0.143554	-2.79314	0.405843	0.303113	0.0612286	1.50057
190	HDL-C	migraine	HDL-C	migraine	333711	rs4899251	1.50861	1.08921	0.166036	-0.626237	3.64347	4.52046	0.5346	38.2241
191	HDL-C	migraine	HDL-C	migraine	333711	rs4930352	-0.354403	0.643285	0.581684	-1.61524	0.906436	0.701592	0.198843	2.47548
192	HDL-C	migraine	HDL-C	migraine	333711	rs4969141	-0.767418	0.359861	0.0329623	-1.47275	-0.0620911	0.46421	0.229295	0.939797
193	HDL-C	migraine	HDL-C	migraine	333711	rs549058	0.824559	1.01904	0.418425	-1.17275	2.82187	2.28088	0.309514	16.8083
194	HDL-C	migraine	HDL-C	migraine	333711	rs554146	-1.00816	0.862177	0.242276	-2.69802	0.681709	0.364891	0.0673385	1.97725
195	HDL-C	migraine	HDL-C	migraine	333711	rs55781197	0.81044	0.240045	0.000734934	0.339952	1.28093	2.2489	1.40488	3.59998
196	HDL-C	migraine	HDL-C	migraine	333711	rs557933	0.108233	0.681915	0.87389	-1.22832	1.44479	1.11431	0.292784	4.24095
197	HDL-C	migraine	HDL-C	migraine	333711	rs55935382	-0.539154	0.631876	0.393516	-1.77763	0.699324	0.583241	0.169038	2.01239
198	HDL-C	migraine	HDL-C	migraine	333711	rs559355	0.0793874	0.352182	0.821656	-0.610889	0.769664	1.08262	0.542868	2.15904
199	HDL-C	migraine	HDL-C	migraine	333711	rs564832	-1.35113	0.947421	0.153836	-3.20807	0.505817	0.258948	0.0404345	1.65834
200	HDL-C	migraine	HDL-C	migraine	333711	rs58123204	-0.24986	0.833037	0.764224	-1.88261	1.38289	0.77891	0.152192	3.98642
201	HDL-C	migraine	HDL-C	migraine	333711	rs58298943	-2.13342	0.845197	0.0115974	-3.79	-0.476829	0.118432	0.0225956	0.620749
202	HDL-C	migraine	HDL-C	migraine	333711	rs59104589	1.48052	0.704532	0.0356034	0.0996408	2.86141	4.39525	1.10477	17.4861
203	HDL-C	migraine	HDL-C	migraine	333711	rs59781045	0.201032	0.254109	0.428872	-0.297023	0.699086	1.22266	0.743027	2.01191
204	HDL-C	migraine	HDL-C	migraine	333711	rs6018652	0.410327	0.488115	0.400551	-0.546377	1.36703	1.50731	0.579044	3.92369
205	HDL-C	migraine	HDL-C	migraine	333711	rs6059958	-1.2986	0.870432	0.135725	-3.00465	0.407448	0.272914	0.0495563	1.50298
206	HDL-C	migraine	HDL-C	migraine	333711	rs6066148	-0.703854	0.975947	0.470786	-2.61671	1.209	0.494675	0.0730428	3.35014
207	HDL-C	migraine	HDL-C	migraine	333711	rs6073958	0.543236	0.223153	0.014918	0.105856	0.980616	1.72157	1.11166	2.6661
208	HDL-C	migraine	HDL-C	migraine	333711	rs6075860	-0.356902	0.834633	0.668931	-1.99278	1.27898	0.699841	0.136316	3.59297
209	HDL-C	migraine	HDL-C	migraine	333711	rs6123685	-0.807051	0.749973	0.28188	-2.277	0.662897	0.446172	0.102592	1.94041
210	HDL-C	migraine	HDL-C	migraine	333711	rs61352607	-0.0101242	0.400381	0.979827	-0.794871	0.774622	0.989927	0.45164	2.16977
211	HDL-C	migraine	HDL-C	migraine	333711	rs6142206	-1.48328	0.643564	0.0211779	-2.74467	-0.221899	0.226891	0.0642695	0.800996
212	HDL-C	migraine	HDL-C	migraine	333711	rs61435086	0.0504805	0.422514	0.904898	-0.777648	0.878609	1.05178	0.459486	2.40755
213	HDL-C	migraine	HDL-C	migraine	333711	rs61596977	0.651513	0.87743	0.45777	-1.06825	2.37128	1.91844	0.343609	10.711
214	HDL-C	migraine	HDL-C	migraine	333711	rs61748951	-0.835262	1.26141	0.507865	-3.30762	1.6371	0.433761	0.036603	5.14024
215	HDL-C	migraine	HDL-C	migraine	333711	rs61805075	-0.827364	0.445729	0.0634246	-1.70099	0.0462653	0.4372	0.182502	1.04735
216	HDL-C	migraine	HDL-C	migraine	333711	rs61884005	-0.820704	0.751215	0.274612	-2.29309	0.651677	0.440122	0.100955	1.91876
217	HDL-C	migraine	HDL-C	migraine	333711	rs62102718	0.262802	0.480796	0.584655	-0.679558	1.20516	1.30057	0.506841	3.3373
218	HDL-C	migraine	HDL-C	migraine	333711	rs62117487	-0.849215	0.623583	0.173251	-2.07144	0.373007	0.42775	0.126005	1.45209
219	HDL-C	migraine	HDL-C	migraine	333711	rs62246443	-0.775421	0.824927	0.347224	-2.39228	0.841436	0.46051	0.0914212	2.31969
220	HDL-C	migraine	HDL-C	migraine	333711	rs62271373	-0.207106	0.618393	0.737693	-1.41916	1.00494	0.812933	0.241918	2.73175
221	HDL-C	migraine	HDL-C	migraine	333711	rs62428831	-0.598795	0.744868	0.421458	-2.05874	0.861146	0.549473	0.127615	2.36587
222	HDL-C	migraine	HDL-C	migraine	333711	rs635769	0.701044	0.529672	0.185655	-0.337114	1.7392	2.01586	0.713827	5.6928
223	HDL-C	migraine	HDL-C	migraine	333711	rs6460894	-1.11135	0.954789	0.244435	-2.98274	0.760038	0.329115	0.050654	2.13836
224	HDL-C	migraine	HDL-C	migraine	333711	rs6469605	0.0660088	0.357385	0.853465	-0.634465	0.766483	1.06824	0.530219	2.15218
225	HDL-C	migraine	HDL-C	migraine	333711	rs6693842	2.79685	0.757992	0.000224413	1.31119	4.28252	16.393	3.71058	72.4225
226	HDL-C	migraine	HDL-C	migraine	333711	rs6705285	-0.315184	0.959401	0.742517	-2.19561	1.56524	0.729654	0.111291	4.78383
227	HDL-C	migraine	HDL-C	migraine	333711	rs676210	0.0102412	0.196742	0.958486	-0.375374	0.395856	1.01029	0.687032	1.48566
228	HDL-C	migraine	HDL-C	migraine	333711	rs6762415	-0.203218	0.95694	0.831825	-2.07882	1.67238	0.816101	0.125078	5.32485
229	HDL-C	migraine	HDL-C	migraine	333711	rs6765484	-0.295797	0.461535	0.521589	-1.20041	0.608813	0.743939	0.301072	1.83825
230	HDL-C	migraine	HDL-C	migraine	333711	rs680321	1.14895	0.962964	0.232814	-0.738456	3.03636	3.15489	0.477851	20.8294
231	HDL-C	migraine	HDL-C	migraine	333711	rs6824451	-0.0809658	0.517656	0.875711	-1.09557	0.93364	0.922225	0.334349	2.54375
232	HDL-C	migraine	HDL-C	migraine	333711	rs686030	-0.220233	0.325062	0.498082	-0.857353	0.416888	0.802332	0.424283	1.51723
233	HDL-C	migraine	HDL-C	migraine	333711	rs6934962	0.843742	0.644891	0.190755	-0.420244	2.10773	2.32505	0.656887	8.22952
234	HDL-C	migraine	HDL-C	migraine	333711	rs6939861	1.5508	0.833509	0.0628056	-0.0828797	3.18448	4.71523	0.920462	24.1547
235	HDL-C	migraine	HDL-C	migraine	333711	rs7036107	-1.33845	0.846512	0.113848	-2.99761	0.320715	0.262252	0.0499062	1.37811
236	HDL-C	migraine	HDL-C	migraine	333711	rs703966	0.436333	0.679055	0.52051	-0.894615	1.76728	1.54702	0.408765	5.85491
237	HDL-C	migraine	HDL-C	migraine	333711	rs7158166	-0.537747	0.747722	0.47203	-2.00328	0.927789	0.584063	0.134892	2.52891
238	HDL-C	migraine	HDL-C	migraine	333711	rs71603401	-1.24576	1.25064	0.319202	-3.69703	1.2055	0.287721	0.0247971	3.33842
239	HDL-C	migraine	HDL-C	migraine	333711	rs71647892	0.0744897	1.30992	0.954652	-2.49295	2.64193	1.07733	0.0826659	14.0402
240	HDL-C	migraine	HDL-C	migraine	333711	rs7170463	-1.77314	0.576236	0.00209023	-2.90256	-0.643715	0.169799	0.0548825	0.525337
241	HDL-C	migraine	HDL-C	migraine	333711	rs7186799	-0.217355	0.47097	0.644436	-1.14046	0.705746	0.804644	0.319673	2.02536
242	HDL-C	migraine	HDL-C	migraine	333711	rs7218647	-0.835287	0.981586	0.394793	-2.7592	1.08862	0.43375	0.0633427	2.97017
243	HDL-C	migraine	HDL-C	migraine	333711	rs7251640	-0.203808	0.884209	0.817705	-1.93686	1.52924	0.815619	0.144156	4.61467
244	HDL-C	migraine	HDL-C	migraine	333711	rs72647336	0.916296	0.621157	0.140174	-0.301172	2.13376	2.50001	0.739951	8.4466
245	HDL-C	migraine	HDL-C	migraine	333711	rs7281183	0.401056	0.899686	0.655761	-1.36233	2.16444	1.4934	0.256064	8.70972
246	HDL-C	migraine	HDL-C	migraine	333711	rs72926946	-0.134882	0.559538	0.809509	-1.23158	0.961813	0.873819	0.291832	2.61644
247	HDL-C	migraine	HDL-C	migraine	333711	rs72964564	0.651322	1.08482	0.548242	-1.47493	2.77757	1.91808	0.228796	16.0799
248	HDL-C	migraine	HDL-C	migraine	333711	rs73151974	-0.0925316	0.943618	0.921884	-1.94202	1.75696	0.91162	0.143414	5.79479
249	HDL-C	migraine	HDL-C	migraine	333711	rs73243877	0.347344	0.584592	0.552402	-0.798457	1.49314	1.4153	0.450023	4.45107
250	HDL-C	migraine	HDL-C	migraine	333711	rs73455693	0.731822	0.831877	0.379009	-0.898657	2.3623	2.07887	0.407116	10.6154
251	HDL-C	migraine	HDL-C	migraine	333711	rs74500135	-3.51811	1.5807	0.026037	-6.61629	-0.419929	0.0296554	0.00133839	0.657093
252	HDL-C	migraine	HDL-C	migraine	333711	rs7488780	-1.06406	0.815151	0.191773	-2.66175	0.533636	0.345052	0.0698256	1.70512
253	HDL-C	migraine	HDL-C	migraine	333711	rs75032664	-1.06069	0.572446	0.0638956	-2.18268	0.0613046	0.346217	0.112739	1.06322
254	HDL-C	migraine	HDL-C	migraine	333711	rs75152587	-0.695639	0.504127	0.167621	-1.68373	0.29245	0.498755	0.18568	1.33971
255	HDL-C	migraine	HDL-C	migraine	333711	rs75246752	1.7935	1.95448	0.35881	-2.03728	5.62428	6.01046	0.130382	277.074
256	HDL-C	migraine	HDL-C	migraine	333711	rs75479205	0.30819	0.880581	0.72635	-1.41775	2.03413	1.36096	0.242259	7.64558
257	HDL-C	migraine	HDL-C	migraine	333711	rs75609851	-0.161028	0.267438	0.547099	-0.685207	0.363151	0.851268	0.503986	1.43785
258	HDL-C	migraine	HDL-C	migraine	333711	rs75662196	-0.498247	0.983507	0.612434	-2.42592	1.42943	0.607595	0.0883966	4.1763
259	HDL-C	migraine	HDL-C	migraine	333711	rs7583067	0.119706	0.824497	0.884564	-1.49631	1.73572	1.12717	0.223956	5.67301
260	HDL-C	migraine	HDL-C	migraine	333711	rs7622114	0.568729	0.896505	0.52583	-1.18842	2.32588	1.76602	0.304702	10.2357
261	HDL-C	migraine	HDL-C	migraine	333711	rs76247316	-0.90408	0.910184	0.320567	-2.68804	0.87988	0.404914	0.0680141	2.41061
262	HDL-C	migraine	HDL-C	migraine	333711	rs76428106	0.208265	0.771237	0.78713	-1.30336	1.71989	1.23154	0.271618	5.58391
263	HDL-C	migraine	HDL-C	migraine	333711	rs76602912	-0.92343	0.786805	0.240537	-2.46557	0.618709	0.397155	0.0849606	1.85653
264	HDL-C	migraine	HDL-C	migraine	333711	rs7665587	-1.03231	0.745364	0.16606	-2.49323	0.428602	0.356183	0.082643	1.53511
265	HDL-C	migraine	HDL-C	migraine	333711	rs76962725	0.668561	1.46044	0.64711	-2.1939	3.53102	1.95143	0.111482	34.1587
266	HDL-C	migraine	HDL-C	migraine	333711	rs771481	-0.149287	0.464636	0.747984	-1.05997	0.7614	0.861322	0.346465	2.14127
267	HDL-C	migraine	HDL-C	migraine	333711	rs7725218	-1.47191	0.879308	0.0941428	-3.19535	0.251537	0.229487	0.0409521	1.286
268	HDL-C	migraine	HDL-C	migraine	333711	rs77320712	-1.32662	1.0137	0.190637	-3.31347	0.660222	0.265372	0.0363898	1.93522
269	HDL-C	migraine	HDL-C	migraine	333711	rs77605964	-0.328215	0.791163	0.678251	-1.87889	1.22246	0.720208	0.152759	3.39555
270	HDL-C	migraine	HDL-C	migraine	333711	rs77767539	-1.82337	1.56754	0.244744	-4.89574	1.249	0.16148	0.00747834	3.48684
271	HDL-C	migraine	HDL-C	migraine	333711	rs7794796	-0.721944	0.640577	0.259733	-1.97748	0.533587	0.485807	0.138418	1.70504
272	HDL-C	migraine	HDL-C	migraine	333711	rs77960347	-0.167386	0.20921	0.423661	-0.577436	0.242665	0.845873	0.561336	1.27464
273	HDL-C	migraine	HDL-C	migraine	333711	rs78058190	-0.267819	0.241269	0.266981	-0.740706	0.205069	0.765047	0.476777	1.22761
274	HDL-C	migraine	HDL-C	migraine	333711	rs7817574	-0.200938	0.361281	0.578087	-0.90905	0.507174	0.817963	0.402907	1.66059
275	HDL-C	migraine	HDL-C	migraine	333711	rs7826177	-2.18846	0.959315	0.022532	-4.06872	-0.308206	0.112089	0.0170993	0.734764
276	HDL-C	migraine	HDL-C	migraine	333711	rs7853377	-0.762435	0.827179	0.35667	-2.38371	0.858836	0.466529	0.0922081	2.36041
277	HDL-C	migraine	HDL-C	migraine	333711	rs79153732	-0.344451	0.700002	0.622669	-1.71645	1.02755	0.708609	0.179702	2.79422
278	HDL-C	migraine	HDL-C	migraine	333711	rs7924036	1.83897	0.745102	0.0135839	0.378574	3.29937	6.29008	1.4602	27.0957
279	HDL-C	migraine	HDL-C	migraine	333711	rs79600951	-0.206499	0.163856	0.207579	-0.527657	0.114658	0.813427	0.589986	1.12149
280	HDL-C	migraine	HDL-C	migraine	333711	rs79634051	-0.0450707	0.725234	0.950446	-1.46653	1.37639	0.95593	0.230725	3.96057
281	HDL-C	migraine	HDL-C	migraine	333711	rs80005209	-0.512208	0.259403	0.0483178	-1.02064	-0.00377753	0.599171	0.360365	0.99623
282	HDL-C	migraine	HDL-C	migraine	333711	rs8014289	-0.589673	0.72759	0.417683	-2.01575	0.836403	0.554508	0.13322	2.30805
283	HDL-C	migraine	HDL-C	migraine	333711	rs8081548	-1.046	0.612721	0.0877961	-2.24693	0.154933	0.35134	0.105723	1.16758
284	HDL-C	migraine	HDL-C	migraine	333711	rs8086351	-0.124598	0.164034	0.447502	-0.446105	0.196909	0.882852	0.640116	1.21763
285	HDL-C	migraine	HDL-C	migraine	333711	rs830620	0.0298811	0.696351	0.965773	-1.33497	1.39473	1.03033	0.263167	4.03388
286	HDL-C	migraine	HDL-C	migraine	333711	rs880674	-0.715562	0.992332	0.470853	-2.66053	1.22941	0.488917	0.069911	3.4192
287	HDL-C	migraine	HDL-C	migraine	333711	rs907866	0.25562	0.566343	0.651735	-0.854412	1.36565	1.29126	0.425533	3.91828
288	HDL-C	migraine	HDL-C	migraine	333711	rs921919	-0.161148	0.252975	0.524118	-0.656979	0.334683	0.851166	0.518415	1.3975
289	HDL-C	migraine	HDL-C	migraine	333711	rs9327468	-0.0663086	0.976751	0.945876	-1.98074	1.84812	0.935842	0.137967	6.34789
290	HDL-C	migraine	HDL-C	migraine	333711	rs9347737	0.140542	0.770121	0.855196	-1.3689	1.64998	1.1509	0.254388	5.20687
291	HDL-C	migraine	HDL-C	migraine	333711	rs9465693	0.582279	0.91021	0.522355	-1.20173	2.36629	1.79011	0.300673	10.6578
292	HDL-C	migraine	HDL-C	migraine	333711	rs9604045	0.21475	0.795365	0.787159	-1.34417	1.77367	1.23955	0.260757	5.89241
293	HDL-C	migraine	HDL-C	migraine	333711	rs9622830	0.666856	0.657529	0.310494	-0.6219	1.95561	1.9481	0.536923	7.06824
294	HDL-C	migraine	HDL-C	migraine	333711	rs964184	-0.152977	0.139844	0.273995	-0.427072	0.121118	0.858149	0.652416	1.12876
295	HDL-C	migraine	HDL-C	migraine	333711	rs9647335	0.544167	0.579683	0.347868	-0.592011	1.68034	1.72317	0.553214	5.36741
296	HDL-C	migraine	HDL-C	migraine	333711	rs968050	0.449578	0.757447	0.552817	-1.03502	1.93417	1.56765	0.35522	6.91833
297	HDL-C	migraine	HDL-C	migraine	333711	rs983663	-0.561325	0.810637	0.488655	-2.15017	1.02752	0.570453	0.116464	2.79414
298	HDL-C	migraine	HDL-C	migraine	333711	rs9904004	0.189685	0.633224	0.764517	-1.05143	1.4308	1.20887	0.349437	4.18206
299	HDL-C	migraine	HDL-C	migraine	333711	rs9916613	-1.67095	0.821911	0.0420521	-3.28189	-0.0600026	0.188069	0.037557	0.941762
300	HDL-C	migraine	HDL-C	migraine	333711	rs9933509	-0.34051	0.750273	0.649938	-1.81105	1.13003	0.711407	0.163483	3.09573
301	HDL-C	migraine	HDL-C	migraine	333711	rs998584	0.15869	0.303763	0.601382	-0.436686	0.754067	1.17198	0.646174	2.12563
302	HDL-C	migraine	HDL-C	migraine	333711	rs9987289	-0.341998	0.168341	0.0421959	-0.671946	-0.0120504	0.710349	0.510714	0.988022
303	HDL-C	migraine	HDL-C	migraine	333711	rs9989419	-0.0786332	0.0740396	0.288216	-0.223751	0.0664844	0.924379	0.799514	1.06874

## Sheet: Supplementary Table 9
Supplementary Table 9. Effect of genetic liability to TG on migraine.
	exposure	outcome	id.exposure	id.outcome	samplesize	SNP	b	SE	p	lo_ci	up_ci	or	or_lci95	or_uci95
1	TG	migraine	TG	migraine	333711	rs1009360	-0.441832	0.569447	0.43781	-1.55795	0.674284	0.642858	0.210568	1.96263
2	TG	migraine	TG	migraine	333711	rs10152471	-0.522893	0.775688	0.500246	-2.04324	0.997455	0.592803	0.129608	2.71137
3	TG	migraine	TG	migraine	333711	rs10210970	0.314399	0.572608	0.582961	-0.807913	1.43671	1.36944	0.445787	4.20683
4	TG	migraine	TG	migraine	333711	rs10242866	0.0673482	0.716083	0.925069	-1.33617	1.47087	1.06967	0.262849	4.35303
5	TG	migraine	TG	migraine	333711	rs10277582	-1.73808	0.954581	0.0686403	-3.60906	0.132897	0.175858	0.0270773	1.14213
6	TG	migraine	TG	migraine	333711	rs1037117	0.0955236	0.663248	0.885482	-1.20444	1.39549	1.10023	0.299859	4.03695
7	TG	migraine	TG	migraine	333711	rs10405944	-0.439382	0.796904	0.581386	-2.00131	1.12255	0.644434	0.135158	3.07268
8	TG	migraine	TG	migraine	333711	rs1043897	-0.429684	0.73347	0.557994	-1.86728	1.00792	0.650715	0.154543	2.73989
9	TG	migraine	TG	migraine	333711	rs1044808	0.8305	0.902255	0.357327	-0.937921	2.59892	2.29446	0.391441	13.4492
10	TG	migraine	TG	migraine	333711	rs1045241	-0.732009	0.53791	0.173565	-1.78631	0.322296	0.480942	0.167577	1.38029
11	TG	migraine	TG	migraine	333711	rs10513688	1.00442	0.706494	0.155113	-0.380306	2.38915	2.73033	0.683652	10.9042
12	TG	migraine	TG	migraine	333711	rs10750766	-0.514903	0.607413	0.396605	-1.70543	0.675626	0.597558	0.181694	1.96526
13	TG	migraine	TG	migraine	333711	rs10773000	2.15721	0.730311	0.00313867	0.725798	3.58862	8.64695	2.06638	36.1839
14	TG	migraine	TG	migraine	333711	rs10773049	0.506415	0.361011	0.160686	-0.201167	1.214	1.65933	0.817776	3.36692
15	TG	migraine	TG	migraine	333711	rs10775406	-0.782419	0.56809	0.168426	-1.89588	0.331039	0.457299	0.150187	1.39241
16	TG	migraine	TG	migraine	333711	rs1077835	0.250008	0.249122	0.315591	-0.23827	0.738287	1.28404	0.78799	2.09235
17	TG	migraine	TG	migraine	333711	rs10797119	0.843826	0.657928	0.199649	-0.445713	2.13336	2.32525	0.640368	8.44322
18	TG	migraine	TG	migraine	333711	rs10811662	-1.61009	0.959941	0.0934886	-3.49157	0.271399	0.19987	0.030453	1.3118
19	TG	migraine	TG	migraine	333711	rs10883026	-0.856754	0.730789	0.241049	-2.2891	0.575593	0.424538	0.101358	1.77818
20	TG	migraine	TG	migraine	333711	rs10899490	-0.706089	0.760474	0.353156	-2.19662	0.784441	0.493571	0.111178	2.19118
21	TG	migraine	TG	migraine	333711	rs11000468	-1.72679	0.712779	0.0154089	-3.12384	-0.329748	0.177854	0.0439879	0.719105
22	TG	migraine	TG	migraine	333711	rs11030107	-2.33517	0.749448	0.00183411	-3.80409	-0.866256	0.0967936	0.0222794	0.420523
23	TG	migraine	TG	migraine	333711	rs11078597	0.440255	0.690801	0.523922	-0.913714	1.79422	1.5531	0.401032	6.01481
24	TG	migraine	TG	migraine	333711	rs11100083	-0.552494	0.824148	0.502614	-2.16782	1.06283	0.575513	0.114426	2.89457
25	TG	migraine	TG	migraine	333711	rs11118310	0.486321	0.545916	0.373018	-0.583675	1.55632	1.62632	0.557845	4.74133
26	TG	migraine	TG	migraine	333711	rs11122450	0.274118	0.216027	0.204475	-0.149295	0.697531	1.31537	0.861315	2.00879
27	TG	migraine	TG	migraine	333711	rs11185542	0.74375	0.887749	0.402147	-0.996237	2.48374	2.10381	0.369266	11.986
28	TG	migraine	TG	migraine	333711	rs11187019	-1.2362	0.895317	0.16736	-2.99102	0.518624	0.290487	0.0502363	1.67972
29	TG	migraine	TG	migraine	333711	rs11206374	0.921873	0.505251	0.068064	-0.0684197	1.91216	2.51399	0.933868	6.76772
30	TG	migraine	TG	migraine	333711	rs112381903	-0.175179	1.1828	0.88226	-2.49347	2.14311	0.839307	0.0826226	8.52594
31	TG	migraine	TG	migraine	333711	rs11240358	0.771789	0.788472	0.327658	-0.773616	2.31719	2.16363	0.461342	10.1472
32	TG	migraine	TG	migraine	333711	rs1133400	1.19122	1.00401	0.23544	-0.77664	3.15907	3.29108	0.459949	23.5488
33	TG	migraine	TG	migraine	333711	rs113344423	-0.459129	0.417471	0.271425	-1.27737	0.359115	0.631834	0.278769	1.43206
34	TG	migraine	TG	migraine	333711	rs114165349	0.132278	0.328216	0.686933	-0.511025	0.775581	1.14143	0.59988	2.17185
35	TG	migraine	TG	migraine	333711	rs11600815	0.936279	0.568821	0.0997636	-0.178609	2.05117	2.55047	0.836433	7.77698
36	TG	migraine	TG	migraine	333711	rs11637681	0.151567	1.01382	0.881158	-1.83551	2.13865	1.16366	0.159532	8.48794
37	TG	migraine	TG	migraine	333711	rs11664106	-0.795901	0.881071	0.366349	-2.5228	0.930998	0.451175	0.0802347	2.53704
38	TG	migraine	TG	migraine	333711	rs116843064	0.18596	0.141814	0.189758	-0.0919955	0.463916	1.20437	0.912109	1.59029
39	TG	migraine	TG	migraine	333711	rs117233107	-1.1907	0.600767	0.0474828	-2.36821	-0.0131979	0.304008	0.0936487	0.986889
40	TG	migraine	TG	migraine	333711	rs117287238	-0.490693	0.852778	0.565017	-2.16214	1.18075	0.612202	0.115079	3.25682
41	TG	migraine	TG	migraine	333711	rs117291242	0.370373	0.777013	0.633602	-1.15257	1.89332	1.44827	0.315824	6.64137
42	TG	migraine	TG	migraine	333711	rs117431393	-0.488224	0.670374	0.466438	-1.80216	0.825709	0.613715	0.164943	2.2835
43	TG	migraine	TG	migraine	333711	rs11746801	0.141956	0.851428	0.867585	-1.52684	1.81075	1.15253	0.217221	6.11506
44	TG	migraine	TG	migraine	333711	rs11904650	0.777319	1.0301	0.450488	-1.24169	2.79632	2.17563	0.288897	16.3843
45	TG	migraine	TG	migraine	333711	rs12185242	1.33007	0.5888	0.0238863	0.176024	2.48412	3.78131	1.19247	11.9906
46	TG	migraine	TG	migraine	333711	rs12424054	0.723391	0.712748	0.310138	-0.673596	2.12038	2.06141	0.509872	8.33428
47	TG	migraine	TG	migraine	333711	rs12440800	0.315336	0.789366	0.68954	-1.23182	1.86249	1.37072	0.29176	6.43978
48	TG	migraine	TG	migraine	333711	rs12446515	0.568725	0.346187	0.100418	-0.1098	1.24725	1.76601	0.896013	3.48076
49	TG	migraine	TG	migraine	333711	rs12475332	2.11051	0.903962	0.0195574	0.338743	3.88227	8.25244	1.40318	48.5345
50	TG	migraine	TG	migraine	333711	rs12504746	0.26876	0.957681	0.778989	-1.60829	2.14582	1.30834	0.200229	8.54901
51	TG	migraine	TG	migraine	333711	rs12530679	-0.535458	0.856495	0.531857	-2.21419	1.14327	0.585401	0.109242	3.13702
52	TG	migraine	TG	migraine	333711	rs12669911	1.39342	0.955229	0.144641	-0.478832	3.26566	4.02859	0.619507	26.1975
53	TG	migraine	TG	migraine	333711	rs12880341	1.53919	0.728588	0.0346385	0.111153	2.96722	4.66079	1.11757	19.4378
54	TG	migraine	TG	migraine	333711	rs12902047	2.44247	0.845922	0.00388503	0.784466	4.10048	11.5015	2.19124	60.3693
55	TG	migraine	TG	migraine	333711	rs1292065	0.546162	0.806057	0.498043	-1.03371	2.12603	1.72661	0.355685	8.38156
56	TG	migraine	TG	migraine	333711	rs12926107	1.06881	0.890119	0.229849	-0.675824	2.81344	2.91191	0.508737	16.6672
57	TG	migraine	TG	migraine	333711	rs12928099	-0.281179	0.407889	0.490601	-1.08064	0.518283	0.754893	0.339378	1.67914
58	TG	migraine	TG	migraine	333711	rs12948505	0.532189	1.08993	0.625353	-1.60407	2.66845	1.70265	0.201076	14.4176
59	TG	migraine	TG	migraine	333711	rs13066793	-0.652476	0.843096	0.438987	-2.30494	0.999992	0.520755	0.0997644	2.71826
60	TG	migraine	TG	migraine	333711	rs13107325	1.25348	1.49771	0.40263	-1.68203	4.189	3.50252	0.185996	65.9566
61	TG	migraine	TG	migraine	333711	rs13108218	0.229193	0.363654	0.528531	-0.483569	0.941955	1.25758	0.616579	2.56499
62	TG	migraine	TG	migraine	333711	rs13118477	-0.320683	0.694123	0.644083	-1.68116	1.0398	0.725653	0.186157	2.82865
63	TG	migraine	TG	migraine	333711	rs13264304	-0.398215	0.653631	0.542369	-1.67933	0.882902	0.671517	0.186498	2.41791
64	TG	migraine	TG	migraine	333711	rs13269725	0.672966	0.782053	0.389507	-0.859857	2.20579	1.96004	0.423223	9.07741
65	TG	migraine	TG	migraine	333711	rs13354321	0.400364	0.672046	0.551349	-0.916845	1.71757	1.49237	0.399778	5.57099
66	TG	migraine	TG	migraine	333711	rs13389219	0.53805	0.289133	0.0627572	-0.0286508	1.10475	1.71266	0.971756	3.01847
67	TG	migraine	TG	migraine	333711	rs1340819	0.193421	0.90972	0.831627	-1.58963	1.97647	1.21339	0.204001	7.21724
68	TG	migraine	TG	migraine	333711	rs134551	0.596802	0.993624	0.548086	-1.3507	2.54431	1.8163	0.259058	12.7344
69	TG	migraine	TG	migraine	333711	rs1347188	0.0886614	0.837722	0.915712	-1.55327	1.7306	1.09271	0.211554	5.64402
70	TG	migraine	TG	migraine	333711	rs138191773	-0.28897	1.85315	0.876085	-3.92115	3.34321	0.749035	0.0198184	28.3098
71	TG	migraine	TG	migraine	333711	rs139386986	-0.675657	0.862044	0.433167	-2.36526	1.01395	0.508822	0.0939245	2.75647
72	TG	migraine	TG	migraine	333711	rs139974673	0.20513	0.517116	0.691604	-0.808419	1.21868	1.22768	0.445562	3.38271
73	TG	migraine	TG	migraine	333711	rs140107293	-0.124068	0.655604	0.849902	-1.40905	1.16091	0.883319	0.244375	3.19285
74	TG	migraine	TG	migraine	333711	rs1420384	1.37607	0.873823	0.11531	-0.336626	3.08876	3.9593	0.714176	21.9499
75	TG	migraine	TG	migraine	333711	rs143076454	0.241575	1.10183	0.826457	-1.91802	2.40117	1.27325	0.146897	11.0361
76	TG	migraine	TG	migraine	333711	rs145947882	-0.0904306	0.223068	0.685188	-0.527644	0.346783	0.913538	0.589993	1.41451
77	TG	migraine	TG	migraine	333711	rs1473886	0.0698683	0.577272	0.903666	-1.06158	1.20132	1.07237	0.345907	3.3245
78	TG	migraine	TG	migraine	333711	rs148827772	0.311289	0.761316	0.682626	-1.18089	1.80347	1.36518	0.307005	6.07067
79	TG	migraine	TG	migraine	333711	rs149142833	-3.50051	0.83637	2.8471e-05	-5.1398	-1.86123	0.0301819	0.00585886	0.155482
80	TG	migraine	TG	migraine	333711	rs150419156	-0.828755	1.44867	0.567267	-3.66814	2.01063	0.436593	0.0255239	7.46804
81	TG	migraine	TG	migraine	333711	rs150423652	0.118681	0.443962	0.78922	-0.751484	0.988847	1.12601	0.471666	2.68813
82	TG	migraine	TG	migraine	333711	rs150460588	-1.0699	0.91399	0.241767	-2.86132	0.721521	0.343043	0.0571931	2.05756
83	TG	migraine	TG	migraine	333711	rs150555490	0.35443	0.711533	0.618398	-1.04017	1.74903	1.42537	0.353393	5.74904
84	TG	migraine	TG	migraine	333711	rs150564454	-1.07146	1.02027	0.293642	-3.0712	0.92828	0.342509	0.0463656	2.53015
85	TG	migraine	TG	migraine	333711	rs151235402	0.122761	0.802379	0.878401	-1.4499	1.69542	1.13061	0.234593	5.44896
86	TG	migraine	TG	migraine	333711	rs1544980	-0.331353	0.555558	0.550886	-1.42025	0.757541	0.717951	0.241654	2.13302
87	TG	migraine	TG	migraine	333711	rs1567353	-0.755422	0.739356	0.306909	-2.20456	0.693716	0.469812	0.110299	2.00114
88	TG	migraine	TG	migraine	333711	rs17184382	-0.226492	0.505279	0.653971	-1.21684	0.763855	0.797325	0.296165	2.14654
89	TG	migraine	TG	migraine	333711	rs17326656	-2.15404	0.810223	0.00784708	-3.74208	-0.566005	0.116014	0.0237048	0.567789
90	TG	migraine	TG	migraine	333711	rs174566	0.28636	0.216278	0.185491	-0.137545	0.710265	1.33157	0.871495	2.03453
91	TG	migraine	TG	migraine	333711	rs17585887	-0.206368	0.362275	0.568918	-0.916428	0.503691	0.813533	0.399945	1.65482
92	TG	migraine	TG	migraine	333711	rs1760801	1.54737	0.529227	0.0034576	0.510082	2.58465	4.69908	1.66543	13.2587
93	TG	migraine	TG	migraine	333711	rs1799831	-0.322239	0.533714	0.545999	-1.36832	0.723841	0.724525	0.254535	2.06234
94	TG	migraine	TG	migraine	333711	rs1801689	1.23506	0.801975	0.123556	-0.336814	2.80693	3.43857	0.714042	16.559
95	TG	migraine	TG	migraine	333711	rs1835346	-1.93104	1.12425	0.0858652	-4.13458	0.272492	0.144997	0.0160094	1.31323
96	TG	migraine	TG	migraine	333711	rs186696265	0.0512793	0.393039	0.896196	-0.719076	0.821635	1.05262	0.487202	2.27421
97	TG	migraine	TG	migraine	333711	rs188247550	0.110407	0.174065	0.525895	-0.230761	0.451574	1.11673	0.793929	1.57078
98	TG	migraine	TG	migraine	333711	rs193735	0.149038	0.620578	0.810206	-1.06729	1.36537	1.16072	0.343938	3.91718
99	TG	migraine	TG	migraine	333711	rs1938566	-1.2845	0.575325	0.0255721	-2.41214	-0.156862	0.276789	0.0896236	0.854822
100	TG	migraine	TG	migraine	333711	rs2043085	0.0480395	0.339745	0.887555	-0.617861	0.71394	1.04921	0.539096	2.04202
101	TG	migraine	TG	migraine	333711	rs2068888	0.340203	0.325047	0.295271	-0.296888	0.977294	1.40523	0.743127	2.65726
102	TG	migraine	TG	migraine	333711	rs2070341	0.825336	0.955996	0.387958	-1.04842	2.69909	2.28265	0.350493	14.8662
103	TG	migraine	TG	migraine	333711	rs2071887	-0.663849	0.657547	0.312695	-1.95264	0.624943	0.514866	0.141899	1.86814
104	TG	migraine	TG	migraine	333711	rs2081194	-0.0895846	0.511828	0.861057	-1.09277	0.913598	0.914311	0.335287	2.49328
105	TG	migraine	TG	migraine	333711	rs2081687	-0.747355	0.406234	0.0658098	-1.54357	0.048863	0.473617	0.213616	1.05008
106	TG	migraine	TG	migraine	333711	rs2092203	1.72561	0.75721	0.022673	0.241475	3.20974	5.61592	1.27313	24.7726
107	TG	migraine	TG	migraine	333711	rs2131311	-1.08723	0.926317	0.240511	-2.90281	0.728354	0.33715	0.0548689	2.07167
108	TG	migraine	TG	migraine	333711	rs2131919	-0.390212	0.775887	0.615018	-1.91095	1.13053	0.676914	0.14794	3.09729
109	TG	migraine	TG	migraine	333711	rs213494	-1.2804	0.73641	0.0820867	-2.72376	0.162964	0.277926	0.0656274	1.17699
110	TG	migraine	TG	migraine	333711	rs2137557	-1.3402	0.932811	0.150793	-3.16851	0.488108	0.261793	0.0420661	1.62923
111	TG	migraine	TG	migraine	333711	rs2187114	1.3612	0.855988	0.111787	-0.316534	3.03894	3.90088	0.72867	20.8831
112	TG	migraine	TG	migraine	333711	rs2237029	1.3651	0.76304	0.0736111	-0.130462	2.86065	3.9161	0.87769	17.473
113	TG	migraine	TG	migraine	333711	rs2240466	0.224219	0.127393	0.0783972	-0.0254706	0.47391	1.25135	0.974851	1.60626
114	TG	migraine	TG	migraine	333711	rs2240533	0.465896	0.872307	0.593275	-1.24382	2.17562	1.59344	0.28828	8.80762
115	TG	migraine	TG	migraine	333711	rs2244278	1.18742	0.663413	0.0734753	-0.112868	2.48771	3.27861	0.893268	12.0337
116	TG	migraine	TG	migraine	333711	rs2267373	0.862816	0.488921	0.0776083	-0.0954693	1.8211	2.36983	0.908946	6.17866
117	TG	migraine	TG	migraine	333711	rs2302263	0.408929	0.353817	0.247778	-0.284553	1.10241	1.50521	0.752351	3.01142
118	TG	migraine	TG	migraine	333711	rs2304969	-0.676421	0.724021	0.350172	-2.0955	0.742661	0.508433	0.123008	2.10152
119	TG	migraine	TG	migraine	333711	rs2305746	-0.647145	0.756169	0.392097	-2.12924	0.834946	0.523538	0.118928	2.30469
120	TG	migraine	TG	migraine	333711	rs2382825	-1.56429	0.866035	0.0708776	-3.26171	0.133143	0.209237	0.0383227	1.14241
121	TG	migraine	TG	migraine	333711	rs2407278	0.587691	0.685149	0.391027	-0.755201	1.93058	1.79983	0.469916	6.89352
122	TG	migraine	TG	migraine	333711	rs2487294	0.300508	0.605013	0.619403	-0.885318	1.48633	1.35054	0.412583	4.42086
123	TG	migraine	TG	migraine	333711	rs2699805	1.05377	0.526389	0.0452968	0.022049	2.08549	2.86845	1.02229	8.04857
124	TG	migraine	TG	migraine	333711	rs275184	0.400172	0.750748	0.594012	-1.07129	1.87164	1.49208	0.342565	6.49893
125	TG	migraine	TG	migraine	333711	rs2773469	-0.83798	0.629095	0.182847	-2.07101	0.395047	0.432584	0.126059	1.48445
126	TG	migraine	TG	migraine	333711	rs278981	-0.108525	0.977413	0.911591	-2.02425	1.80721	0.897157	0.132092	6.0934
127	TG	migraine	TG	migraine	333711	rs2812208	-0.373688	0.73029	0.608862	-1.80506	1.05768	0.688192	0.164465	2.87968
128	TG	migraine	TG	migraine	333711	rs28383314	-0.733323	0.295099	0.0129549	-1.31172	-0.154929	0.48031	0.269357	0.856476
129	TG	migraine	TG	migraine	333711	rs28439112	0.601074	1.03308	0.560684	-1.42377	2.62592	1.82408	0.240805	13.8173
130	TG	migraine	TG	migraine	333711	rs28577186	0.948522	0.661031	0.151312	-0.347099	2.24414	2.58189	0.706735	9.43233
131	TG	migraine	TG	migraine	333711	rs28752924	-0.292575	0.698128	0.675154	-1.66091	1.07576	0.746339	0.189967	2.93221
132	TG	migraine	TG	migraine	333711	rs2925979	-0.32021	0.343765	0.351606	-0.993989	0.35357	0.725997	0.370097	1.42414
133	TG	migraine	TG	migraine	333711	rs2937124	-0.0743866	0.579976	0.897945	-1.21114	1.06237	0.928313	0.297858	2.89321
134	TG	migraine	TG	migraine	333711	rs2943645	0.0421324	0.266573	0.874416	-0.48035	0.564615	1.04303	0.618567	1.75877
135	TG	migraine	TG	migraine	333711	rs2983896	2.6457	0.949337	0.0053216	0.785001	4.5064	14.0933	2.19241	90.5953
136	TG	migraine	TG	migraine	333711	rs308	0.0474625	0.192833	0.80558	-0.33049	0.425415	1.04861	0.718571	1.53023
137	TG	migraine	TG	migraine	333711	rs3103310	0.432222	0.686135	0.528735	-0.912603	1.77705	1.54068	0.401478	5.91237
138	TG	migraine	TG	migraine	333711	rs320369	0.817007	0.855697	0.339687	-0.86016	2.49417	2.26371	0.423094	12.1117
139	TG	migraine	TG	migraine	333711	rs325485	2.55305	0.922587	0.00565265	0.744784	4.36133	12.8463	2.10599	78.3609
140	TG	migraine	TG	migraine	333711	rs326222	0.75304	0.417751	0.0714501	-0.0657513	1.57183	2.12345	0.936364	4.81546
141	TG	migraine	TG	migraine	333711	rs343	0.101059	0.150166	0.500956	-0.193265	0.395384	1.10634	0.824263	1.48495
142	TG	migraine	TG	migraine	333711	rs34682685	-0.42751	0.666424	0.521198	-1.7337	0.87868	0.652131	0.17663	2.40772
143	TG	migraine	TG	migraine	333711	rs35763453	-0.729357	0.980077	0.456766	-2.65031	1.19159	0.482219	0.0706294	3.29233
144	TG	migraine	TG	migraine	333711	rs36043408	-0.177844	0.810146	0.826245	-1.76573	1.41004	0.837073	0.171062	4.09613
145	TG	migraine	TG	migraine	333711	rs3731696	2.12547	0.711714	0.00282276	0.730509	3.52043	8.37682	2.07614	33.7989
146	TG	migraine	TG	migraine	333711	rs3758413	2.08338	0.945205	0.0275129	0.230783	3.93599	8.0316	1.25959	51.2126
147	TG	migraine	TG	migraine	333711	rs3775228	0.825729	0.312546	0.00824311	0.213139	1.43832	2.28354	1.23756	4.2136
148	TG	migraine	TG	migraine	333711	rs3808477	-0.866078	0.834925	0.29959	-2.50253	0.770374	0.420598	0.0818776	2.16057
149	TG	migraine	TG	migraine	333711	rs3814883	-0.707801	0.703591	0.314423	-2.08684	0.671237	0.492726	0.124079	1.95666
150	TG	migraine	TG	migraine	333711	rs3820897	-0.0219476	0.556139	0.96852	-1.11198	1.06808	0.978291	0.328907	2.9098
151	TG	migraine	TG	migraine	333711	rs394872	0.711841	0.931203	0.44461	-1.11332	2.537	2.03774	0.328468	12.6417
152	TG	migraine	TG	migraine	333711	rs3974807	2.4625	0.890553	0.00568984	0.71702	4.20799	11.7342	2.04832	67.2211
153	TG	migraine	TG	migraine	333711	rs4128205	1.47782	0.912052	0.105164	-0.309807	3.26544	4.38336	0.733589	26.1916
154	TG	migraine	TG	migraine	333711	rs4134963	0.960621	0.693401	0.165937	-0.398445	2.31969	2.61332	0.671363	10.1725
155	TG	migraine	TG	migraine	333711	rs41785	1.38946	0.702888	0.048065	0.0118039	2.76713	4.0127	1.01187	15.9128
156	TG	migraine	TG	migraine	333711	rs4253750	0.976027	0.780286	0.210986	-0.553333	2.50539	2.65389	0.57503	12.2483
157	TG	migraine	TG	migraine	333711	rs4471666	2.00086	0.829665	0.0158804	0.374721	3.62701	7.39544	1.45459	37.6001
158	TG	migraine	TG	migraine	333711	rs4665972	0.284768	0.106247	0.00735702	0.0765232	0.493013	1.32945	1.07953	1.63724
159	TG	migraine	TG	migraine	333711	rs4675812	-0.318772	0.746797	0.669487	-1.7825	1.14495	0.727041	0.168218	3.14229
160	TG	migraine	TG	migraine	333711	rs4731701	0.377326	0.318192	0.235684	-0.246331	1.00098	1.45838	0.781664	2.72096
161	TG	migraine	TG	migraine	333711	rs4760254	0.0192161	0.436204	0.964862	-0.835744	0.874177	1.0194	0.433552	2.3969
162	TG	migraine	TG	migraine	333711	rs4761234	-0.0833595	0.749037	0.911387	-1.55147	1.38475	0.92002	0.211936	3.99384
163	TG	migraine	TG	migraine	333711	rs4765148	-1.09628	0.456024	0.0162166	-1.99009	-0.202476	0.33411	0.136683	0.816706
164	TG	migraine	TG	migraine	333711	rs480823	-0.036514	0.0906441	0.687075	-0.214176	0.141148	0.964145	0.807206	1.1516
165	TG	migraine	TG	migraine	333711	rs483082	0.135859	0.141486	0.336939	-0.141454	0.413173	1.14552	0.868095	1.51161
166	TG	migraine	TG	migraine	333711	rs483808	0.754252	0.783307	0.335594	-0.78103	2.28953	2.12602	0.457934	9.87035
167	TG	migraine	TG	migraine	333711	rs4841580	-0.587204	0.423473	0.165551	-1.41721	0.242802	0.555879	0.242389	1.27482
168	TG	migraine	TG	migraine	333711	rs4969179	1.53025	0.639479	0.0167131	0.276868	2.78362	4.61931	1.31899	16.1775
169	TG	migraine	TG	migraine	333711	rs4976033	-0.633076	0.592921	0.285645	-1.7952	0.529049	0.530956	0.166094	1.69732
170	TG	migraine	TG	migraine	333711	rs499293	2.76713	0.903988	0.00220579	0.995315	4.53895	15.9129	2.70558	93.5922
171	TG	migraine	TG	migraine	333711	rs55646464	0.171332	0.861467	0.842353	-1.51714	1.85981	1.18688	0.219338	6.4225
172	TG	migraine	TG	migraine	333711	rs55767272	-1.43822	0.794735	0.0703445	-2.9959	0.11946	0.23735	0.0499916	1.12689
173	TG	migraine	TG	migraine	333711	rs55966194	0.692682	0.708205	0.328034	-0.6954	2.08076	1.99907	0.498875	8.01059
174	TG	migraine	TG	migraine	333711	rs56397607	0.188093	0.802094	0.814595	-1.38401	1.7602	1.20695	0.250571	5.81359
175	TG	migraine	TG	migraine	333711	rs56902258	0.0312392	0.856228	0.970896	-1.64697	1.70945	1.03173	0.192633	5.5259
176	TG	migraine	TG	migraine	333711	rs581080	-0.363263	0.848477	0.668552	-2.02628	1.29975	0.695403	0.131825	3.66838
177	TG	migraine	TG	migraine	333711	rs58542926	-0.0968053	0.205889	0.638224	-0.500347	0.306736	0.907733	0.60632	1.35898
178	TG	migraine	TG	migraine	333711	rs6028716	-0.60094	1.04389	0.564835	-2.64696	1.44508	0.548296	0.0708665	4.24218
179	TG	migraine	TG	migraine	333711	rs6073958	-0.594294	0.244127	0.014918	-1.07278	-0.115805	0.551952	0.342055	0.890649
180	TG	migraine	TG	migraine	333711	rs60856912	1.17668	0.503892	0.0195338	0.189053	2.16431	3.24359	1.2081	8.70858
181	TG	migraine	TG	migraine	333711	rs61729990	1.37528	1.11272	0.216471	-0.805644	3.55621	3.95619	0.4468	35.03
182	TG	migraine	TG	migraine	333711	rs61830291	-0.339011	0.562894	0.546998	-1.44228	0.764261	0.712475	0.236387	2.14741
183	TG	migraine	TG	migraine	333711	rs61905078	-0.0202741	0.0841409	0.80959	-0.18519	0.144642	0.97993	0.830946	1.15563
184	TG	migraine	TG	migraine	333711	rs61993685	0.836962	0.808029	0.300292	-0.746774	2.4207	2.30934	0.473893	11.2537
185	TG	migraine	TG	migraine	333711	rs62102718	-0.307746	0.56302	0.584655	-1.41127	0.795774	0.735102	0.243835	2.21616
186	TG	migraine	TG	migraine	333711	rs62128802	-0.555643	0.864488	0.520391	-2.25004	1.13875	0.573703	0.105395	3.12287
187	TG	migraine	TG	migraine	333711	rs62135012	1.27082	0.88914	0.152929	-0.471899	3.01353	3.56376	0.623816	20.3592
188	TG	migraine	TG	migraine	333711	rs62271373	0.200704	0.599277	0.737693	-0.973879	1.37529	1.22226	0.377615	3.95621
189	TG	migraine	TG	migraine	333711	rs62274099	-0.875705	0.873447	0.316061	-2.58766	0.836251	0.416568	0.0751957	2.3077
190	TG	migraine	TG	migraine	333711	rs62397245	0.146484	0.800548	0.854814	-1.42259	1.71556	1.15776	0.241089	5.55978
191	TG	migraine	TG	migraine	333711	rs62427982	-0.20326	0.808078	0.8014	-1.78709	1.38057	0.816066	0.167446	3.97718
192	TG	migraine	TG	migraine	333711	rs62473520	-0.214053	0.977896	0.826734	-2.13073	1.70262	0.807305	0.118751	5.48832
193	TG	migraine	TG	migraine	333711	rs6432622	1.59525	0.958574	0.0960736	-0.283551	3.47406	4.92958	0.753104	32.2674
194	TG	migraine	TG	migraine	333711	rs6506033	0.959462	0.735508	0.192067	-0.482133	2.40106	2.61029	0.617465	11.0348
195	TG	migraine	TG	migraine	333711	rs6517522	-1.24245	0.834954	0.136738	-2.87896	0.394057	0.288675	0.056193	1.48299
196	TG	migraine	TG	migraine	333711	rs6532798	1.26761	0.816684	0.120627	-0.333088	2.86831	3.55236	0.716707	17.6073
197	TG	migraine	TG	migraine	333711	rs6562773	0.34198	0.857829	0.690145	-1.33936	2.02333	1.40773	0.262012	7.56343
198	TG	migraine	TG	migraine	333711	rs6572807	-1.28397	0.932374	0.168481	-3.11142	0.543481	0.276935	0.0445375	1.72199
199	TG	migraine	TG	migraine	333711	rs676210	-0.00825647	0.158614	0.958486	-0.31914	0.302627	0.991778	0.726774	1.35341
200	TG	migraine	TG	migraine	333711	rs6792725	-0.0122533	0.687937	0.985789	-1.36061	1.3361	0.987821	0.256504	3.80419
201	TG	migraine	TG	migraine	333711	rs67981690	1.09119	0.43886	0.0129038	0.231023	1.95136	2.97781	1.25989	7.03822
202	TG	migraine	TG	migraine	333711	rs6800707	0.982717	0.59462	0.0983959	-0.182738	2.14817	2.67171	0.832986	8.56918
203	TG	migraine	TG	migraine	333711	rs6805924	0.957952	0.952938	0.314771	-0.909806	2.82571	2.60635	0.402602	16.8729
204	TG	migraine	TG	migraine	333711	rs684773	-0.838479	0.497549	0.0919464	-1.81368	0.136717	0.432368	0.163054	1.1465
205	TG	migraine	TG	migraine	333711	rs6882076	-0.287832	0.331759	0.385617	-0.938081	0.362416	0.749887	0.391378	1.4368
206	TG	migraine	TG	migraine	333711	rs696825	0.612711	0.544316	0.260313	-0.454149	1.67957	1.84543	0.634988	5.36325
207	TG	migraine	TG	migraine	333711	rs698927	0.243189	0.731382	0.739507	-1.19032	1.6767	1.27531	0.304124	5.34786
208	TG	migraine	TG	migraine	333711	rs6999569	0.0792931	0.12052	0.510587	-0.156926	0.315513	1.08252	0.854767	1.37096
209	TG	migraine	TG	migraine	333711	rs7000494	0.504694	0.272542	0.0640539	-0.0294878	1.03888	1.65648	0.970943	2.82604
210	TG	migraine	TG	migraine	333711	rs7077812	1.64576	0.90987	0.0704848	-0.137588	3.4291	5.18494	0.871457	30.849
211	TG	migraine	TG	migraine	333711	rs7134375	-0.0706583	0.615592	0.908619	-1.27722	1.1359	0.93178	0.278812	3.11398
212	TG	migraine	TG	migraine	333711	rs7135509	1.3908	0.93083	0.135136	-0.433625	3.21523	4.01807	0.648155	24.9089
213	TG	migraine	TG	migraine	333711	rs7140110	1.04017	0.40938	0.0110583	0.237788	1.84256	2.82971	1.26844	6.31267
214	TG	migraine	TG	migraine	333711	rs71538127	-0.70867	1.00015	0.478597	-2.66897	1.25163	0.492299	0.0693236	3.49604
215	TG	migraine	TG	migraine	333711	rs71603401	0.727368	0.730217	0.319202	-0.703858	2.15859	2.06963	0.494673	8.65895
216	TG	migraine	TG	migraine	333711	rs7215055	-0.0885729	0.48964	0.856451	-1.04827	0.871121	0.915236	0.350545	2.38959
217	TG	migraine	TG	migraine	333711	rs7239575	1.38485	0.643042	0.0312724	0.124486	2.64521	3.99422	1.13257	14.0864
218	TG	migraine	TG	migraine	333711	rs7244	-0.150775	0.896472	0.866436	-1.90786	1.60631	0.860041	0.148398	4.98438
219	TG	migraine	TG	migraine	333711	rs72555385	1.01874	0.530165	0.054663	-0.0203872	2.05786	2.76969	0.979819	7.82919
220	TG	migraine	TG	migraine	333711	rs72644085	0.0570303	0.789187	0.942391	-1.48978	1.60384	1.05869	0.225423	4.97207
221	TG	migraine	TG	migraine	333711	rs7274718	0.573642	0.658106	0.383396	-0.716246	1.86353	1.77472	0.488583	6.44645
222	TG	migraine	TG	migraine	333711	rs72784786	0.86491	0.775396	0.264661	-0.654866	2.38469	2.37479	0.519512	10.8556
223	TG	migraine	TG	migraine	333711	rs72801474	1.20333	0.725578	0.0972271	-0.218799	2.62547	3.3312	0.803483	13.811
224	TG	migraine	TG	migraine	333711	rs729761	-1.2967	0.637315	0.0418878	-2.54584	-0.0475652	0.273432	0.0784071	0.953548
225	TG	migraine	TG	migraine	333711	rs73025562	0.169171	0.79999	0.832523	-1.39881	1.73715	1.18432	0.246891	5.68114
226	TG	migraine	TG	migraine	333711	rs7308584	-1.71861	0.801676	0.0320511	-3.2899	-0.147327	0.179315	0.0372577	0.863012
227	TG	migraine	TG	migraine	333711	rs73238173	1.10216	0.899493	0.220458	-0.660847	2.86516	3.01066	0.516414	17.5519
228	TG	migraine	TG	migraine	333711	rs7400002	0.556165	0.831197	0.503423	-1.07298	2.18531	1.74397	0.341988	8.89341
229	TG	migraine	TG	migraine	333711	rs74090351	0.298247	0.769186	0.698206	-1.20936	1.80585	1.34749	0.298389	6.08514
230	TG	migraine	TG	migraine	333711	rs742036	-0.673107	0.764948	0.378893	-2.1724	0.826191	0.510121	0.113903	2.2846
231	TG	migraine	TG	migraine	333711	rs7424120	0.30594	0.85179	0.719466	-1.36357	1.97545	1.3579	0.255747	7.20985
232	TG	migraine	TG	migraine	333711	rs75268115	-1.1709	0.856427	0.171566	-2.84949	0.507701	0.310089	0.0578736	1.66147
233	TG	migraine	TG	migraine	333711	rs75609851	0.137553	0.228451	0.547099	-0.310211	0.585318	1.14746	0.733292	1.79556
234	TG	migraine	TG	migraine	333711	rs75721796	-0.091574	0.526574	0.86194	-1.12366	0.94051	0.912494	0.325088	2.56129
235	TG	migraine	TG	migraine	333711	rs75942983	-0.682017	1.21607	0.57491	-3.06552	1.70149	0.505596	0.0466297	5.48208
236	TG	migraine	TG	migraine	333711	rs77009508	-0.496835	0.483358	0.304005	-1.44422	0.450547	0.608453	0.235931	1.56917
237	TG	migraine	TG	migraine	333711	rs7704653	0.0741654	0.768296	0.923098	-1.4317	1.58003	1.07698	0.238904	4.85508
238	TG	migraine	TG	migraine	333711	rs7714361	0.224519	0.835746	0.788203	-1.41354	1.86258	1.25172	0.24328	6.44034
239	TG	migraine	TG	migraine	333711	rs7735249	0.755505	0.592801	0.202498	-0.406385	1.91739	2.12869	0.666054	6.80321
240	TG	migraine	TG	migraine	333711	rs7786339	-0.139283	0.829557	0.866662	-1.76521	1.48665	0.869982	0.17115	4.42225
241	TG	migraine	TG	migraine	333711	rs78058190	0.257196	0.231699	0.266981	-0.196935	0.711326	1.2933	0.821244	2.03669
242	TG	migraine	TG	migraine	333711	rs7847285	0.525401	0.915972	0.566239	-1.2699	2.32071	1.69114	0.280858	10.1829
243	TG	migraine	TG	migraine	333711	rs78484485	0.0891307	0.236102	0.705795	-0.373629	0.55189	1.09322	0.688232	1.73653
244	TG	migraine	TG	migraine	333711	rs78588343	-0.212308	0.802823	0.791432	-1.78584	1.36122	0.808715	0.167656	3.90097
245	TG	migraine	TG	migraine	333711	rs7861679	1.74095	0.942799	0.0648078	-0.106931	3.58884	5.70279	0.898588	36.1921
246	TG	migraine	TG	migraine	333711	rs79153732	0.418421	0.850324	0.622669	-1.24822	2.08506	1.51956	0.287017	8.04504
247	TG	migraine	TG	migraine	333711	rs79287178	-0.472304	0.517914	0.361803	-1.48742	0.542807	0.623564	0.225956	1.72083
248	TG	migraine	TG	migraine	333711	rs79357714	1.10306	0.88536	0.212805	-0.632246	2.83837	3.01337	0.531397	17.0878
249	TG	migraine	TG	migraine	333711	rs7947951	-0.37222	0.535564	0.487052	-1.42193	0.677485	0.689203	0.241249	1.96892
250	TG	migraine	TG	migraine	333711	rs80276949	-0.559252	1.0407	0.591004	-2.59902	1.48052	0.571637	0.0743464	4.39522
251	TG	migraine	TG	migraine	333711	rs8102873	0.848908	0.839784	0.312081	-0.797068	2.49488	2.33709	0.450648	12.1203
252	TG	migraine	TG	migraine	333711	rs8126001	0.544286	0.634878	0.391275	-0.700075	1.78865	1.72338	0.496548	5.98135
253	TG	migraine	TG	migraine	333711	rs852388	1.9513	1.00792	0.0528726	-0.0242308	3.92683	7.03783	0.97606	50.7459
254	TG	migraine	TG	migraine	333711	rs867939	-1.27992	0.760526	0.0923857	-2.77055	0.210707	0.278059	0.0626273	1.23455
255	TG	migraine	TG	migraine	333711	rs880315	-1.0355	0.893654	0.246568	-2.78706	0.716063	0.355049	0.0616019	2.04636
256	TG	migraine	TG	migraine	333711	rs921971	-0.0371252	0.834927	0.964534	-1.67358	1.59933	0.963555	0.187574	4.94972
257	TG	migraine	TG	migraine	333711	rs9376511	-0.233256	0.824476	0.777243	-1.84923	1.38272	0.791951	0.157359	3.98572
258	TG	migraine	TG	migraine	333711	rs9425589	-0.416044	0.756304	0.58225	-1.8984	1.06631	0.659651	0.149808	2.90465
259	TG	migraine	TG	migraine	333711	rs9436661	-0.23579	0.151146	0.118756	-0.532036	0.0604556	0.789946	0.587408	1.06232
260	TG	migraine	TG	migraine	333711	rs9480889	-2.29121	0.92075	0.0128315	-4.09588	-0.486535	0.101144	0.0166412	0.614753
261	TG	migraine	TG	migraine	333711	rs954244	0.420163	0.862938	0.62633	-1.2712	2.11152	1.52221	0.280496	8.2608
262	TG	migraine	TG	migraine	333711	rs9561643	-1.07877	0.636995	0.0903532	-2.32728	0.169735	0.340012	0.0975604	1.18499
263	TG	migraine	TG	migraine	333711	rs9584870	0.143559	0.892289	0.872182	-1.60533	1.89244	1.15437	0.200824	6.63557
264	TG	migraine	TG	migraine	333711	rs970069	-0.38624	0.795943	0.627491	-1.94629	1.17381	0.679607	0.142803	3.23428
265	TG	migraine	TG	migraine	333711	rs9831084	0.345392	0.901676	0.701678	-1.42189	2.11268	1.41254	0.241257	8.27035
266	TG	migraine	TG	migraine	333711	rs9889402	-0.512688	0.995644	0.606601	-2.46415	1.43878	0.598884	0.0850811	4.21553
267	TG	migraine	TG	migraine	333711	rs9902027	1.88646	0.785131	0.0162729	0.347607	3.42532	6.59601	1.41568	30.7325
268	TG	migraine	TG	migraine	333711	rs998584	-0.135241	0.258878	0.601382	-0.642641	0.372159	0.873505	0.525902	1.45086

## Sheet: Supplementary Table 10
Supplementary Table 10. Effect of genetic liability to TC on migraine.
	exposure	outcome	id.exposure	id.outcome	samplesize	SNP	b	SE	p	lo_ci	up_ci	or	or_lci95	or_uci95
1	TC	migraine	TC	migraine	333711	rs10104187	2.10097	0.889598	0.0181911	0.357356	3.84458	8.17408	1.42954	46.7391
2	TC	migraine	TC	migraine	333711	rs10128711	-0.340414	0.593288	0.566119	-1.50326	0.82243	0.711475	0.222404	2.27602
3	TC	migraine	TC	migraine	333711	rs10189685	-0.233838	0.499477	0.639666	-1.21281	0.745137	0.79149	0.297359	2.10673
4	TC	migraine	TC	migraine	333711	rs103294	-0.266554	0.540291	0.621764	-1.32553	0.792417	0.766015	0.265663	2.20873
5	TC	migraine	TC	migraine	333711	rs1041983	-1.25154	0.950858	0.188098	-3.11523	0.612136	0.286063	0.0443685	1.84437
6	TC	migraine	TC	migraine	333711	rs1057868	-1.93665	0.799177	0.01538	-3.50304	-0.370262	0.144186	0.0301059	0.690553
7	TC	migraine	TC	migraine	333711	rs10753556	0.101106	0.815858	0.901374	-1.49798	1.70019	1.10639	0.223582	5.47497
8	TC	migraine	TC	migraine	333711	rs10794579	0.188929	0.643921	0.769214	-1.07316	1.45101	1.20795	0.341927	4.26744
9	TC	migraine	TC	migraine	333711	rs10892881	-0.0576135	0.835752	0.94504	-1.69569	1.58046	0.944015	0.183473	4.85719
10	TC	migraine	TC	migraine	333711	rs10896018	2.67885	0.922325	0.00367893	0.871094	4.48661	14.5683	2.38952	88.8196
11	TC	migraine	TC	migraine	333711	rs10903129	-0.149977	0.383284	0.695579	-0.901214	0.601259	0.860727	0.406076	1.82441
12	TC	migraine	TC	migraine	333711	rs10919615	0.231825	0.936555	0.804498	-1.60382	2.06747	1.2609	0.201126	7.90482
13	TC	migraine	TC	migraine	333711	rs11088472	-2.46361	0.936124	0.00849551	-4.29841	-0.628808	0.085127	0.0135901	0.533227
14	TC	migraine	TC	migraine	333711	rs11136343	0.65544	0.783887	0.403075	-0.880978	2.19186	1.92599	0.414378	8.95183
15	TC	migraine	TC	migraine	333711	rs11220462	-0.677931	0.404236	0.0935294	-1.47023	0.114372	0.507666	0.229872	1.12117
16	TC	migraine	TC	migraine	333711	rs11226108	1.14052	0.675756	0.0914547	-0.183959	2.46501	3.12841	0.83197	11.7635
17	TC	migraine	TC	migraine	333711	rs112849259	0.52523	0.216235	0.0151415	0.101409	0.949052	1.69085	1.10673	2.58326
18	TC	migraine	TC	migraine	333711	rs114245489	0.022917	1.01557	0.981997	-1.96759	2.01343	1.02318	0.139793	7.48893
19	TC	migraine	TC	migraine	333711	rs11591147	-0.0351418	0.0836398	0.674371	-0.199076	0.128792	0.965469	0.819488	1.13745
20	TC	migraine	TC	migraine	333711	rs11601507	1.17164	0.741642	0.114154	-0.281977	2.62526	3.22729	0.754291	13.8082
21	TC	migraine	TC	migraine	333711	rs116529593	2.2173	1.05995	0.0364493	0.139786	4.29481	9.18248	1.15003	73.3182
22	TC	migraine	TC	migraine	333711	rs116863821	-2.51761	1.23725	0.0418677	-4.94263	-0.0925868	0.0806524	0.00713584	0.91157
23	TC	migraine	TC	migraine	333711	rs1169294	-0.270778	0.373598	0.468585	-1.00303	0.461475	0.762786	0.366766	1.58641
24	TC	migraine	TC	migraine	333711	rs117139027	-2.11231	1.37674	0.12496	-4.81072	0.586099	0.120958	0.008142	1.79697
25	TC	migraine	TC	migraine	333711	rs11755266	-0.921887	0.433561	0.033477	-1.77167	-0.0721079	0.397768	0.17005	0.93043
26	TC	migraine	TC	migraine	333711	rs117733303	-0.497779	0.683152	0.466216	-1.83676	0.841198	0.607879	0.159333	2.31914
27	TC	migraine	TC	migraine	333711	rs118057319	-1.62416	0.654008	0.0130136	-2.90602	-0.342307	0.197077	0.054693	0.71013
28	TC	migraine	TC	migraine	333711	rs12046278	-0.694594	0.665103	0.296328	-1.9982	0.609008	0.499277	0.13558	1.83861
29	TC	migraine	TC	migraine	333711	rs12162782	-0.511609	0.79666	0.520748	-2.07306	1.04984	0.59953	0.1258	2.85721
30	TC	migraine	TC	migraine	333711	rs12208357	0.295787	0.418459	0.47966	-0.524391	1.11597	1.34418	0.591915	3.05252
31	TC	migraine	TC	migraine	333711	rs12336893	2.49382	1.13893	0.028553	0.261504	4.72613	12.1074	1.29888	112.858
32	TC	migraine	TC	migraine	333711	rs12354278	1.5868	1.22815	0.196348	-0.820369	3.99397	4.88808	0.440269	54.2698
33	TC	migraine	TC	migraine	333711	rs12444979	1.59257	0.958883	0.0967411	-0.286838	3.47199	4.91639	0.750633	32.2006
34	TC	migraine	TC	migraine	333711	rs1250259	1.33893	0.916813	0.144176	-0.458024	3.13588	3.81496	0.632532	23.0089
35	TC	migraine	TC	migraine	333711	rs12575519	2.04997	1.00378	0.041127	0.0825581	4.01738	7.76768	1.08606	55.5556
36	TC	migraine	TC	migraine	333711	rs12666989	-0.150716	0.585771	0.796951	-1.29883	0.997395	0.860092	0.272852	2.71121
37	TC	migraine	TC	migraine	333711	rs12916	0.395241	0.168481	0.0189805	0.0650189	0.725463	1.48474	1.06718	2.06569
38	TC	migraine	TC	migraine	333711	rs13071688	-0.492842	0.591415	0.404661	-1.65202	0.666332	0.610888	0.191663	1.94708
39	TC	migraine	TC	migraine	333711	rs13107325	-0.927372	1.10806	0.40263	-3.09917	1.24442	0.395592	0.0450867	3.47094
40	TC	migraine	TC	migraine	333711	rs1378942	-1.59561	0.657661	0.015258	-2.88463	-0.306599	0.202784	0.0558755	0.735946
41	TC	migraine	TC	migraine	333711	rs138354	-0.625563	0.838266	0.455511	-2.26856	1.01744	0.53496	0.103461	2.7661
42	TC	migraine	TC	migraine	333711	rs140970775	0.782856	0.947072	0.40846	-1.0734	2.63912	2.18771	0.341843	14.0008
43	TC	migraine	TC	migraine	333711	rs1458038	-1.18387	0.63919	0.0640064	-2.43668	0.0689459	0.306093	0.0874508	1.07138
44	TC	migraine	TC	migraine	333711	rs146534110	-1.56454	1.08957	0.151023	-3.7001	0.571013	0.209184	0.0247212	1.77006
45	TC	migraine	TC	migraine	333711	rs1497406	0.649537	0.90503	0.472945	-1.12432	2.4234	1.91465	0.324873	11.2841
46	TC	migraine	TC	migraine	333711	rs1501908	-0.229253	0.274864	0.404248	-0.767986	0.309481	0.795128	0.463946	1.36272
47	TC	migraine	TC	migraine	333711	rs1524776	-1.01374	0.881892	0.250345	-2.74225	0.714764	0.362858	0.064425	2.0437
48	TC	migraine	TC	migraine	333711	rs1532085	-0.00460999	0.202218	0.981812	-0.400957	0.391737	0.995401	0.669679	1.47955
49	TC	migraine	TC	migraine	333711	rs1556562	-1.51849	0.60952	0.0127283	-2.71315	-0.323828	0.219043	0.0663278	0.723375
50	TC	migraine	TC	migraine	333711	rs1574525	-0.161304	0.894375	0.856875	-1.91428	1.59167	0.851033	0.147448	4.91195
51	TC	migraine	TC	migraine	333711	rs1678299	0.562108	0.790448	0.477006	-0.98717	2.11139	1.75437	0.37263	8.25969
52	TC	migraine	TC	migraine	333711	rs16926246	-2.12725	0.834824	0.01083	-3.7635	-0.490991	0.119165	0.0232023	0.61202
53	TC	migraine	TC	migraine	333711	rs17129638	0.338109	0.881059	0.701162	-1.38877	2.06499	1.40229	0.249382	7.88519
54	TC	migraine	TC	migraine	333711	rs17347726	0.781198	0.490793	0.111451	-0.180757	1.74315	2.18409	0.834638	5.71534
55	TC	migraine	TC	migraine	333711	rs17369400	-0.491151	0.723163	0.49703	-1.90855	0.926249	0.611922	0.148295	2.52502
56	TC	migraine	TC	migraine	333711	rs17381154	-0.530231	0.896218	0.554097	-2.28682	1.22636	0.588469	0.101589	3.40878
57	TC	migraine	TC	migraine	333711	rs174550	-0.292671	0.223979	0.191318	-0.73167	0.146328	0.746268	0.481105	1.15758
58	TC	migraine	TC	migraine	333711	rs17512204	-0.0861294	0.569737	0.879838	-1.20281	1.03055	0.917475	0.300348	2.80262
59	TC	migraine	TC	migraine	333711	rs17563605	0.641291	1.10576	0.561945	-1.526	2.80858	1.89893	0.217404	16.5863
60	TC	migraine	TC	migraine	333711	rs17580	0.525035	1.64362	0.749395	-2.69647	3.74654	1.69052	0.0674432	42.3742
61	TC	migraine	TC	migraine	333711	rs17657174	-1.86092	0.973473	0.0559243	-3.76892	0.0470913	0.15553	0.0230769	1.04822
62	TC	migraine	TC	migraine	333711	rs17789218	0.0646977	0.773944	0.933379	-1.45223	1.58163	1.06684	0.234047	4.86287
63	TC	migraine	TC	migraine	333711	rs179442	-0.86692	0.558478	0.120593	-1.96154	0.227697	0.420244	0.140642	1.2557
64	TC	migraine	TC	migraine	333711	rs1795240	-0.652356	0.766014	0.394423	-2.15374	0.849031	0.520817	0.116049	2.33738
65	TC	migraine	TC	migraine	333711	rs1800562	0.231549	0.559493	0.67898	-0.865057	1.32815	1.26055	0.421028	3.77407
66	TC	migraine	TC	migraine	333711	rs1800588	0.125068	0.189229	0.508654	-0.245821	0.495958	1.13323	0.782062	1.64207
67	TC	migraine	TC	migraine	333711	rs1800961	-0.0625074	0.254337	0.805863	-0.561007	0.435992	0.939406	0.570634	1.5465
68	TC	migraine	TC	migraine	333711	rs1801689	-1.63357	1.06075	0.123556	-3.71264	0.445494	0.195231	0.0244129	1.56126
69	TC	migraine	TC	migraine	333711	rs1883025	0.149297	0.262329	0.569272	-0.364867	0.663462	1.16102	0.694289	1.9415
70	TC	migraine	TC	migraine	333711	rs1885163	-1.14224	0.895794	0.202267	-2.898	0.613513	0.319103	0.0551335	1.84691
71	TC	migraine	TC	migraine	333711	rs2000999	-0.0257959	0.263407	0.921987	-0.542073	0.490482	0.974534	0.581541	1.6331
72	TC	migraine	TC	migraine	333711	rs2062251	-1.62623	0.935293	0.0820815	-3.4594	0.206948	0.19667	0.0314486	1.22992
73	TC	migraine	TC	migraine	333711	rs2066714	-0.185968	0.504527	0.712427	-1.17484	0.802905	0.8303	0.308868	2.23202
74	TC	migraine	TC	migraine	333711	rs2068888	0.657045	0.627773	0.295271	-0.57339	1.88748	1.92908	0.563612	6.60271
75	TC	migraine	TC	migraine	333711	rs2073547	-0.311238	0.333127	0.350153	-0.964166	0.341691	0.73254	0.381301	1.40732
76	TC	migraine	TC	migraine	333711	rs2081687	-0.601155	0.326765	0.0658098	-1.24161	0.0393043	0.548178	0.288917	1.04009
77	TC	migraine	TC	migraine	333711	rs2109505	0.466377	0.855037	0.585447	-1.2095	2.14225	1.59421	0.298347	8.51858
78	TC	migraine	TC	migraine	333711	rs2207132	-0.14361	0.223409	0.520345	-0.581492	0.294271	0.866225	0.559064	1.34215
79	TC	migraine	TC	migraine	333711	rs2236510	-0.360821	0.779879	0.643606	-1.88938	1.16774	0.697103	0.151165	3.21472
80	TC	migraine	TC	migraine	333711	rs2241340	-0.710827	0.460199	0.122441	-1.61282	0.191164	0.491238	0.199325	1.21066
81	TC	migraine	TC	migraine	333711	rs2255437	1.17318	0.772078	0.128635	-0.340094	2.68645	3.23225	0.711704	14.6795
82	TC	migraine	TC	migraine	333711	rs2288153	0.241043	0.565457	0.669904	-0.867254	1.34934	1.27258	0.420104	3.85488
83	TC	migraine	TC	migraine	333711	rs2290771	1.02503	1.03088	0.320063	-0.995489	3.04555	2.78718	0.369543	21.0215
84	TC	migraine	TC	migraine	333711	rs2292641	-2.17665	0.694771	0.00173089	-3.5384	-0.814897	0.113421	0.0290598	0.442685
85	TC	migraine	TC	migraine	333711	rs2297409	0.119181	0.845333	0.88788	-1.53767	1.77603	1.12657	0.214881	5.90638
86	TC	migraine	TC	migraine	333711	rs2298624	0.247093	0.727794	0.734226	-1.17938	1.67357	1.2803	0.307468	5.33116
87	TC	migraine	TC	migraine	333711	rs2305407	-1.28028	0.823339	0.119951	-2.89402	0.333469	0.277961	0.0553532	1.3958
88	TC	migraine	TC	migraine	333711	rs2465520	0.996959	0.867189	0.25029	-0.702731	2.69665	2.71003	0.495231	14.83
89	TC	migraine	TC	migraine	333711	rs2526385	0.325035	0.728525	0.655485	-1.10287	1.75294	1.38408	0.331916	5.77157
90	TC	migraine	TC	migraine	333711	rs2539980	0.357157	0.590913	0.545568	-0.801032	1.51535	1.42926	0.448865	4.55099
91	TC	migraine	TC	migraine	333711	rs2618566	0.634996	0.476242	0.182418	-0.298438	1.56843	1.88702	0.741976	4.79911
92	TC	migraine	TC	migraine	333711	rs2642438	-0.13817	0.363491	0.703856	-0.850613	0.574273	0.87095	0.427153	1.77584
93	TC	migraine	TC	migraine	333711	rs2706379	0.0343348	0.790613	0.96536	-1.51527	1.58394	1.03493	0.21975	4.8741
94	TC	migraine	TC	migraine	333711	rs2731443	-0.0416705	0.551488	0.939769	-1.12259	1.03925	0.959186	0.325437	2.82709
95	TC	migraine	TC	migraine	333711	rs2738447	0.09443	0.286647	0.741831	-0.467398	0.656258	1.09903	0.626631	1.92756
96	TC	migraine	TC	migraine	333711	rs2792751	-0.201564	0.441871	0.648275	-1.06763	0.664503	0.817452	0.343822	1.94352
97	TC	migraine	TC	migraine	333711	rs28403550	-0.440616	0.78264	0.573444	-1.97459	1.09336	0.64364	0.138818	2.98428
98	TC	migraine	TC	migraine	333711	rs2862954	-0.291674	0.565372	0.605927	-1.3998	0.816457	0.747012	0.246645	2.26247
99	TC	migraine	TC	migraine	333711	rs2875973	-0.361533	0.737807	0.624126	-1.80763	1.08457	0.696608	0.164042	2.95816
100	TC	migraine	TC	migraine	333711	rs2928619	-0.489639	0.8008	0.54091	-2.05921	1.07993	0.612847	0.127555	2.94447
101	TC	migraine	TC	migraine	333711	rs330089	-0.786826	0.968296	0.416454	-2.68469	1.11103	0.455288	0.0682426	3.0375
102	TC	migraine	TC	migraine	333711	rs34265667	1.22196	1.24905	0.327919	-1.22617	3.6701	3.39384	0.293413	39.2557
103	TC	migraine	TC	migraine	333711	rs34529039	-0.251767	1.0338	0.807591	-2.27802	1.77448	0.777426	0.102487	5.89723
104	TC	migraine	TC	migraine	333711	rs34752362	-0.81236	0.767198	0.289661	-2.31607	0.691348	0.44381	0.0986608	1.9964
105	TC	migraine	TC	migraine	333711	rs35882350	0.156685	0.87186	0.857377	-1.55216	1.86553	1.16963	0.21179	6.45936
106	TC	migraine	TC	migraine	333711	rs35939242	-0.283811	0.552069	0.607192	-1.36587	0.798244	0.752909	0.25516	2.22164
107	TC	migraine	TC	migraine	333711	rs364585	0.0703788	0.825418	0.932051	-1.54744	1.6882	1.07291	0.212792	5.40973
108	TC	migraine	TC	migraine	333711	rs3732359	-0.0660937	0.530714	0.90089	-1.10629	0.974106	0.936043	0.330783	2.6488
109	TC	migraine	TC	migraine	333711	rs3738621	-0.956388	0.748206	0.201164	-2.42287	0.510096	0.384278	0.0886666	1.66545
110	TC	migraine	TC	migraine	333711	rs3745681	0.920687	0.697771	0.187013	-0.446945	2.28832	2.51101	0.639579	9.85835
111	TC	migraine	TC	migraine	333711	rs3748176	0.3486	0.937433	0.709992	-1.48877	2.18597	1.41708	0.22565	8.89927
112	TC	migraine	TC	migraine	333711	rs3756772	0.573725	0.458099	0.210423	-0.324149	1.4716	1.77487	0.723142	4.35619
113	TC	migraine	TC	migraine	333711	rs3764261	-0.399262	0.262841	0.128757	-0.914431	0.115907	0.670815	0.400745	1.12289
114	TC	migraine	TC	migraine	333711	rs3808348	0.219024	0.665341	0.742012	-1.08504	1.52309	1.24486	0.337887	4.58638
115	TC	migraine	TC	migraine	333711	rs3829125	-0.117627	0.772061	0.878908	-1.63087	1.39561	0.889028	0.19576	4.03745
116	TC	migraine	TC	migraine	333711	rs4245791	-0.110093	0.234727	0.639053	-0.570159	0.349973	0.895751	0.565436	1.41903
117	TC	migraine	TC	migraine	333711	rs4530754	0.86608	0.60769	0.154099	-0.324993	2.05715	2.37757	0.722532	7.82367
118	TC	migraine	TC	migraine	333711	rs4565995	-0.0788635	0.677249	0.907298	-1.40627	1.24854	0.924166	0.245055	3.48527
119	TC	migraine	TC	migraine	333711	rs471705	-0.426869	0.263877	0.105731	-0.944067	0.0903299	0.652549	0.389042	1.09454
120	TC	migraine	TC	migraine	333711	rs4752805	-0.145288	0.556271	0.793951	-1.23558	0.945002	0.864773	0.290666	2.57282
121	TC	migraine	TC	migraine	333711	rs4788815	0.283543	0.547039	0.604233	-0.788654	1.35574	1.32783	0.454456	3.87963
122	TC	migraine	TC	migraine	333711	rs4841132	-0.366782	0.180662	0.0423347	-0.720879	-0.0126852	0.692961	0.486325	0.987395
123	TC	migraine	TC	migraine	333711	rs4850047	0.124639	0.516244	0.809219	-0.887199	1.13648	1.13274	0.411808	3.11577
124	TC	migraine	TC	migraine	333711	rs4939883	-0.194664	0.295667	0.510288	-0.774171	0.384843	0.823111	0.461086	1.46938
125	TC	migraine	TC	migraine	333711	rs499974	0.154251	0.609407	0.800178	-1.04019	1.34869	1.16678	0.353388	3.85238
126	TC	migraine	TC	migraine	333711	rs505151	-0.265324	0.346737	0.444152	-0.944929	0.414281	0.766958	0.388707	1.51328
127	TC	migraine	TC	migraine	333711	rs526936	0.0545456	0.278549	0.844751	-0.49141	0.600502	1.05606	0.611763	1.82303
128	TC	migraine	TC	migraine	333711	rs55714927	-0.0885249	0.473246	0.851614	-1.01609	0.839038	0.91528	0.362008	2.31414
129	TC	migraine	TC	migraine	333711	rs562338	-0.0171088	0.137419	0.900918	-0.286449	0.252232	0.983037	0.750925	1.28689
130	TC	migraine	TC	migraine	333711	rs56244055	2.87714	0.954102	0.00256513	1.0071	4.74718	17.7634	2.73766	115.259
131	TC	migraine	TC	migraine	333711	rs56383182	-0.694932	0.622877	0.264559	-1.91577	0.525908	0.499108	0.147228	1.69199
132	TC	migraine	TC	migraine	333711	rs5754217	0.867255	0.454804	0.0565366	-0.0241607	1.75867	2.38037	0.976129	5.80472
133	TC	migraine	TC	migraine	333711	rs581080	-0.253322	0.591687	0.668552	-1.41303	0.906384	0.776218	0.243405	2.47535
134	TC	migraine	TC	migraine	333711	rs58148580	-0.374638	0.830764	0.652021	-2.00294	1.25366	0.687538	0.134939	3.50314
135	TC	migraine	TC	migraine	333711	rs5888	-0.340413	0.568838	0.54955	-1.45534	0.77451	0.711477	0.233322	2.16953
136	TC	migraine	TC	migraine	333711	rs6013844	-2.56315	0.962248	0.00772842	-4.44916	-0.677144	0.0770616	0.0116884	0.508066
137	TC	migraine	TC	migraine	333711	rs602662	0.2507	0.347876	0.47112	-0.431138	0.932537	1.28492	0.649769	2.54095
138	TC	migraine	TC	migraine	333711	rs6115094	-0.201345	0.811847	0.804128	-1.79256	1.38987	0.81763	0.166533	4.01435
139	TC	migraine	TC	migraine	333711	rs6124298	-0.121112	0.604774	0.841277	-1.30647	1.06424	0.885934	0.270775	2.89865
140	TC	migraine	TC	migraine	333711	rs6416553	0.00147069	0.902237	0.998699	-1.76691	1.76985	1.00147	0.17086	5.87
141	TC	migraine	TC	migraine	333711	rs6475606	-0.167934	0.52084	0.747127	-1.18878	0.852913	0.845409	0.304592	2.34647
142	TC	migraine	TC	migraine	333711	rs6511720	-0.135487	0.105885	0.200697	-0.343021	0.0720473	0.873291	0.709624	1.07471
143	TC	migraine	TC	migraine	333711	rs653178	-0.457675	0.311981	0.142377	-1.06916	0.153808	0.632753	0.343297	1.16627
144	TC	migraine	TC	migraine	333711	rs66476925	-0.426105	0.385131	0.268558	-1.18096	0.328753	0.653048	0.306983	1.38923
145	TC	migraine	TC	migraine	333711	rs6741180	-0.937204	0.896015	0.295575	-2.69339	0.818986	0.391721	0.0676509	2.2682
146	TC	migraine	TC	migraine	333711	rs6785233	3.13839	1.20241	0.00905237	0.781654	5.49512	23.0666	2.18508	243.501
147	TC	migraine	TC	migraine	333711	rs6831256	1.1525	0.630447	0.0675403	-0.08318	2.38817	3.16608	0.920185	10.8936
148	TC	migraine	TC	migraine	333711	rs7124487	1.16719	0.951976	0.220171	-0.69868	3.03307	3.21296	0.497241	20.7608
149	TC	migraine	TC	migraine	333711	rs7157785	1.81047	0.852786	0.0337536	0.139006	3.48193	6.11331	1.14913	32.5224
150	TC	migraine	TC	migraine	333711	rs7186852	1.17989	0.915947	0.197689	-0.615367	2.97515	3.25402	0.540443	19.5925
151	TC	migraine	TC	migraine	333711	rs72631343	0.311969	0.531187	0.556999	-0.729158	1.3531	1.36611	0.482315	3.86938
152	TC	migraine	TC	migraine	333711	rs72836561	0.0323492	0.611567	0.957815	-1.16632	1.23102	1.03288	0.31151	3.42472
153	TC	migraine	TC	migraine	333711	rs72848943	-0.120749	1.34362	0.928392	-2.75424	2.51274	0.886256	0.0636576	12.3387
154	TC	migraine	TC	migraine	333711	rs7412	-0.00973664	0.0628685	0.876921	-0.132959	0.113486	0.990311	0.875501	1.12018
155	TC	migraine	TC	migraine	333711	rs74617384	-0.539054	0.322762	0.0948941	-1.17167	0.0935599	0.5833	0.309849	1.09808
156	TC	migraine	TC	migraine	333711	rs7528419	0.166593	0.123273	0.176563	-0.0750226	0.408209	1.18127	0.927723	1.50412
157	TC	migraine	TC	migraine	333711	rs75865302	-0.268756	1.29904	0.836097	-2.81487	2.27736	0.764329	0.0599124	9.7509
158	TC	migraine	TC	migraine	333711	rs76272805	-1.21576	0.890243	0.172047	-2.96064	0.529112	0.296483	0.0517857	1.69742
159	TC	migraine	TC	migraine	333711	rs7640978	0.398166	0.582075	0.493946	-0.7427	1.53903	1.48909	0.475827	4.66008
160	TC	migraine	TC	migraine	333711	rs7748291	-0.322195	0.733266	0.660373	-1.7594	1.11501	0.724557	0.172149	3.04958
161	TC	migraine	TC	migraine	333711	rs77542162	-0.508744	0.598211	0.39508	-1.68124	0.663751	0.601251	0.186143	1.94206
162	TC	migraine	TC	migraine	333711	rs77704739	0.991794	0.847954	0.242149	-0.670196	2.65378	2.69607	0.511608	14.2077
163	TC	migraine	TC	migraine	333711	rs77960347	-0.277129	0.346375	0.423661	-0.956023	0.401765	0.757957	0.384419	1.49446
164	TC	migraine	TC	migraine	333711	rs780094	0.557298	0.227158	0.0141532	0.112069	1.00253	1.74595	1.11859	2.72516
165	TC	migraine	TC	migraine	333711	rs78729321	-0.230639	1.32945	0.86227	-2.83635	2.37508	0.794026	0.0586391	10.7518
166	TC	migraine	TC	migraine	333711	rs78946096	0.427457	0.515208	0.406721	-0.582351	1.43727	1.53335	0.558583	4.20917
167	TC	migraine	TC	migraine	333711	rs7920112	1.29414	0.612372	0.0345737	0.0938865	2.49438	3.64784	1.09844	12.1143
168	TC	migraine	TC	migraine	333711	rs799157	3.00653	1.19808	0.0120915	0.658298	5.35477	20.2172	1.9315	211.615
169	TC	migraine	TC	migraine	333711	rs8017377	-0.808984	0.627435	0.197276	-2.03876	0.420789	0.44531	0.13019	1.52316
170	TC	migraine	TC	migraine	333711	rs8107974	-0.0857453	0.171069	0.616207	-0.42104	0.249549	0.917828	0.656364	1.28345
171	TC	migraine	TC	migraine	333711	rs887829	-0.998704	0.661853	0.131311	-2.29594	0.298528	0.368356	0.100667	1.34787
172	TC	migraine	TC	migraine	333711	rs9306897	0.557162	0.334359	0.0956421	-0.0981819	1.21251	1.74571	0.906484	3.3619
173	TC	migraine	TC	migraine	333711	rs9352675	-1.06522	0.986564	0.280263	-2.99889	0.868445	0.344652	0.0498425	2.3832
174	TC	migraine	TC	migraine	333711	rs9370867	0.0520423	0.529836	0.921755	-0.986436	1.09052	1.05342	0.372903	2.97582
175	TC	migraine	TC	migraine	333711	rs9376090	-0.0399965	0.566431	0.943707	-1.1502	1.07021	0.960793	0.316573	2.91599
176	TC	migraine	TC	migraine	333711	rs9534262	-0.163482	0.698133	0.814853	-1.53182	1.20486	0.849182	0.216141	3.33629
177	TC	migraine	TC	migraine	333711	rs9577924	1.18438	0.478778	0.0133703	0.245972	2.12278	3.26865	1.27886	8.35436
178	TC	migraine	TC	migraine	333711	rs9635726	-1.67526	0.871451	0.0545573	-3.38331	0.0327793	0.187259	0.033935	1.03332
179	TC	migraine	TC	migraine	333711	rs964184	0.224447	0.205179	0.273995	-0.177703	0.626597	1.25163	0.837191	1.87123
180	TC	migraine	TC	migraine	333711	rs9668810	0.818832	0.914006	0.370321	-0.972619	2.61028	2.26785	0.378091	13.6029
181	TC	migraine	TC	migraine	333711	rs970548	0.603987	0.63144	0.338808	-0.633636	1.84161	1.8294	0.530659	6.30668
182	TC	migraine	TC	migraine	333711	rs9832727	-0.127877	0.680661	0.850977	-1.46197	1.20622	0.879962	0.231779	3.34083
183	TC	migraine	TC	migraine	333711	rs9907571	0.186923	0.996739	0.851242	-1.76669	2.14053	1.20553	0.170898	8.50396
184	TC	migraine	TC	migraine	333711	rs9916193	0.716621	0.986392	0.467528	-1.21671	2.64995	2.0475	0.296204	14.1533

[truncated: 17 more sheets: Supplementary Table 11, Supplementary Table 12, Supplementary Table 13, Supplementary Table 14, Supplementary Table 15, Supplementary Table 16, Supplementary Table 17, Supplementary Table 18, Supplementary Table 19, Supplementary Table 20, Supplementary Table 21, Supplementary Table 22, Supplementary Table 23, Supplementary Table 24, Supplementary Table 25, Supplementary Table 26, Supplementary Table 27]
